# Supplementary material for: Poly[[aqua­(μ4-1H-benzimidazole-5,6-dicarboxyl­ato-κ4 N 3:O 5:O 5′:O 6)(N,N-dimethyl­formamide-κO)cadmium(II)] dihydrate]
Source: Acta Crystallogr Sect E Struct Rep Online. 2010 Jan 30;66(Pt 2):m209–10. doi: 10.1107/S1600536810003065 (PMC2979735; doi:10.1107/S1600536810003065)
Supplement: Supplementary file 2 [file e-66-0m209-Isup2.hkl]

# 
# h,k,l, Fc-squared, Fo-squared, sigma(Fo-squared) and status flag 
# 
data_I
_shelx_title ' cdp in P1                   New: P-1' 
_shelx_refln_list_code          4 
_shelx_F_calc_maximum      212.90 
_exptl_crystal_F_000       444.00 
_reflns_d_resolution_high  0.8347 
 
loop_ 
 _symmetry_equiv_pos_as_xyz 
 'x, y, z' 
 '-x, -y, -z' 
 
_cell_length_a     7.7729 
_cell_length_b     9.1648 
_cell_length_c    11.4580 
_cell_angle_alpha 102.760 
_cell_angle_beta   97.700 
_cell_angle_gamma  94.960 
 
_shelx_F_squared_multiplier     1.000 
 
loop_ 
 _refln_index_h 
 _refln_index_k 
 _refln_index_l 
 _refln_F_squared_calc 
 _refln_F_squared_meas 
 _refln_F_squared_sigma 
 _refln_observed_status 
   4   0   0        0.70       -9.19     14.84 o 
   5   0   0      430.58      356.92     39.29 o 
   6   0   0     1332.98     1333.21     48.01 o 
   7   0   0        0.48       10.86     19.67 o 
   8   0   0      146.87       56.63     47.79 o 
   9   0   0      146.88       26.63     55.42 o 
  -9   1   0        3.28      -84.39     78.94 o 
  -8   1   0      122.16       36.04     32.23 o 
  -7   1   0      274.72      202.00     38.65 o 
  -6   1   0      108.78       40.95     26.18 o 
  -5   1   0     5352.00     5975.78    344.23 o 
  -4   1   0     1191.24     1094.06    127.48 o 
  -3   1   0      213.58      218.70     79.50 o 
  -2   1   0     9031.00     8590.21    252.76 o 
  -1   1   0     1227.48     1517.99     54.94 o 
   1   1   0     6412.77     5586.89    124.28 o 
   2   1   0     1011.59     1008.66     75.03 o 
   3   1   0      118.38       90.66     68.07 o 
   4   1   0     1931.42     1768.86    155.38 o 
   5   1   0      425.28      630.72     81.45 o 
   6   1   0      374.76      303.22    125.53 o 
   7   1   0      560.42      339.70     95.62 o 
   8   1   0        3.28      -23.69     70.86 o 
   9   1   0       47.61        1.73     51.09 o 
  -9   2   0      163.46        1.78    149.15 o 
  -8   2   0        7.44      -36.08     31.46 o 
  -7   2   0      181.79      277.84    146.17 o 
  -6   2   0      375.34      421.50    153.15 o 
  -5   2   0       49.22       84.52    102.10 o 
  -4   2   0     5455.80     6774.79    261.62 o 
  -3   2   0     2641.37     2723.73    141.96 o 
  -2   2   0       21.11       28.95     51.28 o 
  -1   2   0        8.30       50.46     49.39 o 
   0   2   0     5906.02     4795.27    159.86 o 
   1   2   0      624.50      542.87     91.60 o 
   2   2   0     2058.90     2007.94    134.11 o 
   3   2   0      606.23      603.80     63.74 o 
   4   2   0      388.59      345.90    110.19 o 
   5   2   0     1702.73     2014.90    234.60 o 
   6   2   0      904.89     1152.09    200.57 o 
   7   2   0       82.96       29.57     99.03 o 
   8   2   0      409.23      223.12    216.05 o 
  -9   3   0       42.83      175.15    303.78 o 
  -8   3   0      242.58      438.24    220.10 o 
  -7   3   0       53.44      103.49    147.85 o 
  -6   3   0      367.36      388.03    156.22 o 
  -5   3   0     1820.13     1743.26    158.86 o 
  -4   3   0      233.37      273.99     73.54 o 
  -3   3   0     1287.22     1281.43    103.94 o 
  -2   3   0     1216.00     1010.67     99.72 o 
  -1   3   0       29.84       79.89     61.05 o 
   0   3   0     8809.75     8318.68    297.80 o 
   1   3   0     1785.21     2016.98    139.20 o 
   2   3   0       93.28       93.77     58.44 o 
   3   3   0     3226.01     3180.44    221.21 o 
   4   3   0      654.73      804.09    101.04 o 
   5   3   0      217.58      206.71     79.22 o 
   6   3   0     1025.03     1390.04    135.01 o 
   7   3   0        6.09      -10.04     61.37 o 
   8   3   0       20.89       65.55    124.97 o 
  -8   4   0       62.71      145.89    188.85 o 
  -7   4   0      523.49      887.08    254.13 o 
  -6   4   0        9.84        3.58     74.13 o 
  -5   4   0      894.77      887.02    160.68 o 
  -4   4   0      863.70      750.36    108.15 o 
  -3   4   0      175.79       92.49     59.84 o 
  -2   4   0      531.99      483.63     79.25 o 
  -1   4   0     2805.43     2831.51    145.75 o 
   0   4   0       14.32       23.66     52.76 o 
   1   4   0     4580.74     4602.78    158.33 o 
   2   4   0     1886.83     1763.56    120.79 o 
   3   4   0      249.71      197.76     90.79 o 
   4   4   0     1697.88     1678.35    165.59 o 
   5   4   0      534.63      567.70    114.04 o 
   6   4   0       16.81       -4.18    119.11 o 
   7   4   0      565.21      895.73    211.17 o 
   8   4   0      202.30      425.69    188.85 o 
  -8   5   0        3.35      -69.74    199.45 o 
  -7   5   0        0.71       67.23    175.46 o 
  -6   5   0      321.12      504.44    127.56 o 
  -5   5   0      470.14      463.99    112.81 o 
  -4   5   0      609.67      522.36    114.30 o 
  -3   5   0     3534.34     3961.58    329.17 o 
  -2   5   0      260.62      193.47     76.40 o 
  -1   5   0      899.17      776.94     74.24 o 
   0   5   0     6683.16     6883.23    277.35 o 
   1   5   0       22.90        6.68     45.46 o 
   2   5   0     1197.83     1235.97    146.69 o 
   3   5   0     1254.67     1548.80    104.38 o 
   4   5   0        8.17      -18.56     78.68 o 
   5   5   0      421.47      582.05    141.62 o 
   6   5   0      619.38     1350.70    254.69 o 
   7   5   0       35.18      116.05    154.82 o 
  -8   6   0      187.50     1256.14    430.43 o 
  -7   6   0       38.69       83.38    105.76 o 
  -6   6   0        2.48        4.97     77.91 o 
  -5   6   0     1161.62     1683.99    220.37 o 
  -4   6   0      138.45      129.94     94.13 o 
  -3   6   0      502.26      462.79    109.03 o 
  -2   6   0     1928.57     2025.80    183.87 o 
  -1   6   0      598.09      685.46    154.96 o 
   0   6   0      591.41      552.50    120.54 o 
   1   6   0      800.98      919.05    147.60 o 
   2   6   0       52.52      100.75     95.09 o 
   3   6   0      725.36     1114.31    158.60 o 
   4   6   0     1353.54     1565.92    167.81 o 
   5   6   0        0.07        1.28     21.14 o 
   6   6   0      265.83      254.48    198.62 o 
  -7   7   0      270.35      568.06    320.52 o 
  -6   7   0       52.88       92.06    116.82 o 
  -5   7   0       78.99      124.64     93.59 o 
  -4   7   0      549.43      581.95    119.37 o 
  -3   7   0      324.59      297.60    111.06 o 
  -2   7   0      327.79      279.81    111.46 o 
  -1   7   0      108.41      126.65     90.97 o 
   0   7   0      138.56      114.27     92.79 o 
   1   7   0      276.02      270.32    114.54 o 
   2   7   0      594.04      732.38    142.28 o 
   3   7   0      409.60      416.61    118.87 o 
   4   7   0     1161.68     1432.96    319.82 o 
   5   7   0      478.01      745.92    165.98 o 
   6   7   0       80.72       70.25     82.71 o 
  -6   8   0       31.01       49.59    105.03 o 
  -5   8   0      202.11      255.33    121.99 o 
  -4   8   0        9.12      -11.42     82.16 o 
  -3   8   0       80.80      112.89     92.18 o 
  -2   8   0      444.29      407.88    118.73 o 
  -1   8   0      671.27      568.89    133.34 o 
   0   8   0     1797.75     1834.39    192.78 o 
   1   8   0      205.72      203.57    104.09 o 
   2   8   0      126.24      104.91     91.29 o 
   3   8   0      376.40      439.39    127.76 o 
   4   8   0      146.49      302.96    147.57 o 
   5   8   0       68.22       64.88     68.15 o 
  -5   9   0      127.10      235.14    118.10 o 
  -4   9   0      131.84      165.00    108.02 o 
  -3   9   0       18.27       59.29     96.86 o 
  -2   9   0      353.31      323.70    117.74 o 
  -1   9   0      482.56      291.64    113.47 o 
   0   9   0      153.59      135.45     97.41 o 
   1   9   0      635.27      677.85    181.18 o 
   2   9   0      105.92      203.64     84.10 o 
   3   9   0       28.43       83.17     72.95 o 
   4   9   0      504.11      614.72    204.20 o 
  -4  10   0      188.30      175.61    107.75 o 
  -3  10   0      187.39      211.21    114.41 o 
  -2  10   0       19.95       -3.37     91.42 o 
  -1  10   0      294.89      242.18    133.20 o 
   0  10   0      149.93      189.62     81.51 o 
   1  10   0        0.90       52.25     90.35 o 
   2  10   0       48.41      123.85     96.69 o 
  -2 -10   1       84.09      169.00     83.83 o 
  -1 -10   1      206.00      195.81    110.12 o 
   0 -10   1        9.75      225.21    107.58 o 
   1 -10   1      335.46      582.09    238.79 o 
   2 -10   1      106.86      156.60    110.72 o 
   3 -10   1       42.46      -40.03    159.84 o 
   4 -10   1      165.08      484.23    205.87 o 
  -4  -9   1      214.78      289.59    121.07 o 
  -3  -9   1       87.37      109.80     63.57 o 
  -2  -9   1       14.10     -104.39    104.89 o 
  -1  -9   1      653.67      422.48    119.09 o 
   0  -9   1      603.62      613.10    128.04 o 
   1  -9   1        8.90      -14.39     80.59 o 
   2  -9   1      212.36      309.45    120.89 o 
   3  -9   1       77.63      124.03    115.04 o 
   4  -9   1      133.22       92.26    105.00 o 
   5  -9   1      212.21      300.90    135.81 o 
  -5  -8   1      390.90      479.87    297.09 o 
  -4  -8   1       54.54       84.43     95.36 o 
  -3  -8   1      458.78      467.34    121.22 o 
  -2  -8   1      186.38      199.09    107.60 o 
  -1  -8   1        6.82       18.64     54.45 o 
   0  -8   1     2247.95     2733.13    225.08 o 
   1  -8   1      448.14      405.41    117.89 o 
   2  -8   1      177.46      160.83     74.05 o 
   3  -8   1      646.58      728.47    144.03 o 
   4  -8   1        3.69      -22.47     85.62 o 
   5  -8   1       26.60       64.19    104.23 o 
   6  -8   1      193.07      451.66    192.20 o 
  -6  -7   1       16.51       22.72     95.66 o 
  -5  -7   1      671.95      464.11    124.61 o 
  -4  -7   1     1346.43     1593.81    179.88 o 
  -3  -7   1       31.44       54.39     88.15 o 
  -2  -7   1      555.20      581.45    140.90 o 
  -1  -7   1      150.34      181.45    105.30 o 
   0  -7   1      248.03      214.08     80.97 o 
   1  -7   1     1315.32     1265.66    170.46 o 
   2  -7   1      794.23      778.92    105.14 o 
   3  -7   1        0.43      -14.45     82.38 o 
   4  -7   1      526.74      634.10    132.44 o 
   5  -7   1      404.71      582.34    137.34 o 
   6  -7   1       26.49       27.00     90.12 o 
   7  -7   1      179.93      425.42    218.84 o 
  -7  -6   1       30.28      117.44    168.21 o 
  -6  -6   1      314.94      523.54    101.83 o 
  -5  -6   1      207.65      214.61     56.19 o 
  -4  -6   1      822.32      860.41    145.53 o 
  -3  -6   1     1291.67     1639.88    181.50 o 
  -2  -6   1      162.95      182.84     80.30 o 
  -1  -6   1      933.63     1074.38    159.70 o 
   0  -6   1     1979.59     1948.59    183.81 o 
   1  -6   1      501.45      498.07    107.68 o 
   2  -6   1      647.06      605.21    125.74 o 
   3  -6   1     1855.40     1811.38    153.70 o 
   4  -6   1       17.18        7.40     80.38 o 
   5  -6   1      272.91      401.65    202.80 o 
   6  -6   1      198.48      453.38    137.96 o 
   7  -6   1       33.24      -64.08     92.77 o 
   8  -6   1      187.45      415.36    329.73 o 
  -7  -5   1       92.88      195.83    169.60 o 
  -6  -5   1       56.91       91.48     79.10 o 
  -5  -5   1      888.67      918.18     90.31 o 
  -4  -5   1      569.12      574.36    127.82 o 
  -3  -5   1      548.33      570.87     96.94 o 
  -2  -5   1      999.75     1073.46    106.26 o 
  -1  -5   1       24.36        0.86     41.39 o 
   0  -5   1      546.65      416.51     90.35 o 
   1  -5   1     6011.92     5684.08    198.42 o 
   2  -5   1     1815.84     1881.03    155.26 o 
   3  -5   1     1391.72     1541.91    329.03 o 
   4  -5   1      244.46      318.20    107.93 o 
   5  -5   1        4.02      -16.78     78.78 o 
   6  -5   1      367.04      561.46    137.53 o 
   7  -5   1       25.34       76.15    191.64 o 
   8  -5   1       25.67      -82.85    213.12 o 
  -8  -4   1       21.69      202.80    150.36 o 
  -7  -4   1      182.85      181.60    141.43 o 
  -6  -4   1       56.95       80.62    135.29 o 
  -5  -4   1       67.40       39.91     26.57 o 
  -4  -4   1     3133.02     2945.22    178.31 o 
  -3  -4   1      185.67      180.79     85.53 o 
  -2  -4   1        5.58        4.09     40.63 o 
  -1  -4   1     7512.83     7466.65    275.24 o 
   0  -4   1     2335.89     2261.40    106.54 o 
   1  -4   1     2541.40     2267.97    141.87 o 
   2  -4   1      508.33      428.16     85.04 o 
   3  -4   1      460.00      436.80     93.77 o 
   4  -4   1      948.11     1002.49    125.74 o 
   5  -4   1     1018.95      981.96    142.26 o 
   6  -4   1      207.71      321.96    121.52 o 
   7  -4   1      793.18     1123.35    286.21 o 
   8  -4   1      108.68      317.17    230.98 o 
  -8  -3   1       18.07      224.28    150.91 o 
  -7  -3   1      107.83       37.10    111.58 o 
  -6  -3   1      772.85     1089.04    203.64 o 
  -5  -3   1      997.50      853.70    677.44 o 
  -4  -3   1      235.84      245.91     27.22 o 
  -3  -3   1    12208.53    12862.13    234.95 o 
  -2  -3   1     2572.74     2293.06     99.96 o 
  -1  -3   1     2092.24     1907.91    145.88 o 
   0  -3   1     3463.46     3244.99    142.23 o 
   1  -3   1        2.30       -5.10     57.50 o 
   2  -3   1     2267.35     2462.24    153.67 o 
   3  -3   1     3452.51     3356.33    363.48 o 
   4  -3   1      507.82      542.59    109.21 o 
   5  -3   1      516.38      465.57    109.18 o 
   6  -3   1      880.42     1301.88    259.71 o 
   7  -3   1       70.84      164.58    165.70 o 
   8  -3   1       90.91        4.18    145.34 o 
   9  -3   1       85.00       20.47     40.74 o 
  -8  -2   1     1084.55     1178.07    115.74 o 
  -7  -2   1      108.58      173.23    119.39 o 
  -6  -2   1        8.53       50.49    107.68 o 
  -5  -2   1     1782.41     2114.20    232.37 o 
  -4  -2   1     2499.24     2468.36    230.42 o 
  -3  -2   1      433.20      405.15     31.40 o 
  -2  -2   1     2135.81     1966.48    135.52 o 
  -1  -2   1     2105.69     1981.25    134.00 o 
   0  -2   1       14.25       19.40     41.98 o 
   1  -2   1     7274.16     7032.27    250.61 o 
   2  -2   1     2851.92     2788.07    127.62 o 
   3  -2   1     1524.44     1588.50    121.84 o 
   4  -2   1     2326.76     2628.46    165.49 o 
   5  -2   1      635.12      679.54    168.49 o 
   6  -2   1        0.36       12.27    104.05 o 
   7  -2   1      310.90      412.85    169.05 o 
   8  -2   1        2.90       23.12     27.43 o 
   9  -2   1        4.43       58.24     88.28 o 
  -9  -1   1      159.64       78.58     60.67 o 
  -8  -1   1        3.13        2.12     47.00 o 
  -7  -1   1      523.90      457.17    101.09 o 
  -6  -1   1     1069.25     1097.02     79.22 o 
  -5  -1   1       12.24       29.80     21.39 o 
  -4  -1   1     2165.18     2318.92     66.65 o 
  -3  -1   1      452.53      382.03     25.26 o 
  -2  -1   1      552.60      603.34     30.29 o 
  -1  -1   1     3452.78     3332.48     53.46 o 
   1  -1   1     1165.05     1286.35     67.57 o 
   2  -1   1     1101.57     1257.23     77.98 o 
   3  -1   1     1176.25      945.38     74.76 o 
   4  -1   1       49.65        5.86     64.16 o 
   5  -1   1     2438.47     2357.17    222.61 o 
   6  -1   1      330.41      280.07     79.22 o 
   7  -1   1      103.13       30.94     33.60 o 
   8  -1   1      187.15        8.94     20.53 o 
   9  -1   1      161.20       23.74     73.43 o 
  -9   0   1       46.38       35.59    106.84 o 
  -8   0   1      408.39      135.42     51.32 o 
  -7   0   1       57.79       13.69     23.90 o 
  -6   0   1      576.88      563.52     63.98 o 
  -5   0   1     1149.89     1437.56     59.66 o 
  -4   0   1      759.49      924.49     53.45 o 
  -3   0   1      121.89      108.44     29.70 o 
  -2   0   1     2982.61     3656.78     95.80 o 
   1   0   1      765.70      609.00    132.64 o 
   3   0   1     2525.25     2193.71    101.54 o 
   4   0   1     1199.82      951.50    639.78 o 
   5   0   1        0.08       10.45     11.56 o 
   6   0   1     1440.49     1711.17    208.52 o 
   7   0   1      337.49      244.33     71.83 o 
   8   0   1       74.25       10.11     60.29 o 
   9   0   1      131.32       46.02     75.76 o 
  -9   1   1       57.89       10.12    100.01 o 
  -8   1   1       70.87       62.33     33.60 o 
  -7   1   1      236.25      177.56     44.86 o 
  -6   1   1      176.16      129.07     35.27 o 
  -5   1   1     1089.57     1267.84    126.37 o 
  -4   1   1     3528.81     4413.91    235.16 o 
  -3   1   1       65.91       99.03     60.53 o 
  -2   1   1      789.61      887.95     66.11 o 
  -1   1   1     5133.15     4201.24     82.56 o 
   0   1   1      580.37      615.18     24.82 o 
   1   1   1    10206.14     9491.34    237.48 o 
   2   1   1     3246.33     2619.95    198.34 o 
   3   1   1      229.97      130.55     78.39 o 
   4   1   1     1461.51     1658.67    167.09 o 
   5   1   1     3820.63     3824.48    282.86 o 
   6   1   1       37.35       25.53     64.84 o 
   7   1   1      563.40      442.63     97.82 o 
   8   1   1       13.81       14.05     68.23 o 
  -9   2   1      152.05       89.98    147.51 o 
  -8   2   1       30.70      -39.08     55.70 o 
  -7   2   1        4.23        1.32     30.27 o 
  -6   2   1     1189.84     1332.57    210.33 o 
  -5   2   1      717.02      656.38    147.01 o 
  -4   2   1     3593.24     5076.71    307.97 o 
  -3   2   1     4429.01     5121.60    284.81 o 
  -2   2   1      908.27      945.13     88.74 o 
  -1   2   1     3299.73     2785.56    112.72 o 
   0   2   1    12485.79    12706.77    339.73 o 
   1   2   1       12.46       15.33     53.30 o 
   2   2   1     1519.55     1391.58     76.76 o 
   3   2   1     2229.78     2107.31   1142.88 o 
   4   2   1      117.65      124.97    102.38 o 
   5   2   1     1132.93     1414.58    215.91 o 
   6   2   1     2522.16     3135.74    305.18 o 
   7   2   1        0.27      -12.83     94.29 o 
   8   2   1       83.07      -18.86     74.31 o 
  -9   3   1        3.10        6.19     46.67 o 
  -8   3   1      481.65      634.18    105.72 o 
  -7   3   1      287.78      430.43    159.00 o 
  -6   3   1      153.36      246.32    131.39 o 
  -5   3   1     2241.22     2134.29    234.32 o 
  -4   3   1      716.74      689.71     96.43 o 
  -3   3   1       99.15      121.33     49.53 o 
  -2   3   1      603.93      396.96     57.71 o 
  -1   3   1      440.62      435.49     69.32 o 
   0   3   1     5884.76     6269.44    225.41 o 
   1   3   1    19540.19    19441.49    532.14 o 
   2   3   1     1455.06     1519.94    117.01 o 
   3   3   1     1422.32     1646.08    135.39 o 
   4   3   1      400.53      299.37    319.68 o 
   5   3   1       24.37      -12.00    102.93 o 
   6   3   1       14.30       17.02    103.77 o 
   7   3   1      335.52      185.78    143.66 o 
   8   3   1        2.24      -12.83     66.11 o 
  -8   4   1       59.26      440.47    225.12 o 
  -7   4   1      129.64      171.84    165.70 o 
  -6   4   1      222.93      457.49    175.46 o 
  -5   4   1      268.88      322.86     89.05 o 
  -4   4   1      910.84      871.21    106.36 o 
  -3   4   1      630.70      590.53     79.33 o 
  -2   4   1       77.77       40.39     48.21 o 
  -1   4   1     2024.49     2099.34    121.28 o 
   0   4   1     1057.14     1060.37     96.50 o 
   1   4   1      769.95      706.14     90.00 o 
   2   4   1     2434.44     2388.11    154.32 o 
   3   4   1      135.21      182.98     64.59 o 
   4   4   1       15.37      -28.61     90.49 o 
   5   4   1      963.53     1556.29    167.65 o 
   6   4   1      116.96       67.51    144.50 o 
   7   4   1      338.87      457.77    179.09 o 
  -8   5   1      118.33      228.19    222.61 o 
  -7   5   1       54.35     -121.62    186.06 o 
  -6   5   1       62.61      237.64    118.09 o 
  -5   5   1      695.91      828.86    146.90 o 
  -4   5   1      981.25      934.63    120.81 o 
  -3   5   1     1911.67     2161.64    162.66 o 
  -2   5   1     1165.05     1243.09    117.14 o 
  -1   5   1      134.18       53.14     59.52 o 
   0   5   1     2821.69     2925.50    176.42 o 
   1   5   1      414.21      564.46    105.92 o 
   2   5   1       32.49        3.89     68.04 o 
   3   5   1     1136.26     1504.05    163.15 o 
   4   5   1      351.49      478.43    126.10 o 
   5   5   1      244.42      232.18    107.96 o 
   6   5   1     1027.19     1759.65    179.09 o 
   7   5   1      112.74       76.71     90.38 o 
  -8   6   1       66.70      192.20    266.40 o 
  -7   6   1       98.75      198.45    111.71 o 
  -6   6   1       47.89       72.36     83.74 o 
  -5   6   1      687.23      752.17    146.43 o 
  -4   6   1      724.54      736.22    126.58 o 
  -3   6   1       19.59      -21.48     75.03 o 
  -2   6   1     1344.10     1322.58    145.17 o 
  -1   6   1      752.91      851.18    172.53 o 
   0   6   1       71.61       76.93     82.79 o 
   1   6   1     1861.74     2290.94    202.84 o 
   2   6   1     1513.21     1837.93    179.90 o 
   3   6   1      162.40      226.11    104.81 o 
   4   6   1      560.16      856.46    114.65 o 
   5   6   1      332.50      521.48    100.89 o 
   6   6   1       19.40      -70.02    146.73 o 
  -7   7   1       63.86      147.42    119.95 o 
  -6   7   1      192.93      330.98    110.91 o 
  -5   7   1       20.95       49.98     77.62 o 
  -4   7   1      719.93      758.21    143.99 o 
  -3   7   1      780.89      782.31    136.97 o 
  -2   7   1        5.65       29.24     75.69 o 
  -1   7   1       17.77       37.14     77.22 o 
   0   7   1     1979.60     2229.62    200.73 o 
   1   7   1        0.00       -7.24     75.54 o 
   2   7   1      872.79     1004.41    145.16 o 
   3   7   1      892.21      873.62    140.33 o 
   4   7   1       22.66       32.76     83.41 o 
   5   7   1      189.40      339.66    130.19 o 
  -6   8   1        1.52      -13.04     78.22 o 
  -5   8   1      474.92      607.26    133.32 o 
  -4   8   1       17.30       -0.84     72.58 o 
  -3   8   1       22.52       54.83     78.90 o 
  -2   8   1     1803.05     2330.83    242.27 o 
  -1   8   1        0.70       18.43     72.08 o 
   0   8   1      451.46      300.84    106.63 o 
   1   8   1      515.68      587.71    125.78 o 
   2   8   1        1.37       16.83     51.56 o 
   3   8   1      206.63      257.87    106.95 o 
   4   8   1      225.46      321.13    176.86 o 
  -5   9   1       13.71       73.42     87.77 o 
  -4   9   1      166.56      291.93    110.45 o 
  -3   9   1       22.59       33.67     82.77 o 
  -2   9   1      139.74       90.14     91.02 o 
  -1   9   1      400.45      385.99    177.28 o 
   0   9   1        6.04       33.36     81.88 o 
   1   9   1      161.32       49.54     56.97 o 
   2   9   1      167.27      205.96    104.45 o 
   3   9   1       19.31      -53.85     88.92 o 
  -3  10   1      123.83      199.26    103.62 o 
  -2  10   1       72.62      199.80    116.88 o 
  -1  10   1       73.66      -21.02     81.34 o 
   0  10   1      170.40      290.48    115.61 o 
   1  10   1       51.26      127.96    102.58 o 
  -2 -10   2      158.17      264.61    116.25 o 
  -1 -10   2      400.52      414.73    121.11 o 
   0 -10   2        0.13      199.52    108.44 o 
   1 -10   2      102.80      129.67     81.54 o 
   2 -10   2      419.72      596.45    154.08 o 
   3 -10   2        0.83      168.54    127.46 o 
   4 -10   2      144.34      327.52    135.75 o 
  -4  -9   2       36.64      156.61     89.27 o 
  -3  -9   2      602.44      521.30    133.63 o 
  -2  -9   2       26.84       77.72     94.33 o 
  -1  -9   2      312.92      270.13    110.84 o 
   0  -9   2      965.73     1149.34    183.55 o 
   1  -9   2      372.23      346.62    122.67 o 
   2  -9   2      221.37      185.29    115.06 o 
   3  -9   2      265.72      585.95    217.72 o 
   4  -9   2        1.38      -37.77    102.97 o 
   5  -9   2      105.55      300.67    144.01 o 
  -5  -8   2      638.38      623.67     51.06 o 
  -4  -8   2      365.83      441.92    142.96 o 
  -3  -8   2       81.12       21.41    100.84 o 
  -2  -8   2      819.55      688.17    139.52 o 
  -1  -8   2      862.61      631.91    135.39 o 
   0  -8   2      817.23      566.55    137.13 o 
   1  -8   2      311.47      358.30     97.91 o 
   2  -8   2       45.30      -24.23     87.54 o 
   3  -8   2      451.54      556.05    141.30 o 
   4  -8   2       73.39      165.87    108.56 o 
   5  -8   2      251.29      161.26    121.33 o 
   6  -8   2      209.83      274.39    129.22 o 
  -6  -7   2      416.59      636.10    141.42 o 
  -5  -7   2      231.02      142.39     47.31 o 
  -4  -7   2      660.72      773.66    142.63 o 
  -3  -7   2      767.27      722.30    144.06 o 
  -2  -7   2      241.31      201.56    110.38 o 
  -1  -7   2       80.19       49.57     90.62 o 
   0  -7   2      706.62      563.20    134.95 o 
   1  -7   2      372.82      300.81    118.25 o 
   2  -7   2      898.52      875.17    297.09 o 
   3  -7   2      201.44      104.63    103.79 o 
   4  -7   2      460.36      253.01    115.42 o 
   5  -7   2      490.21      779.05    230.56 o 
   6  -7   2      143.60      175.70     80.09 o 
   7  -7   2       74.31      136.41    134.10 o 
  -7  -6   2        3.55      -29.97     63.29 o 
  -6  -6   2      169.23      222.19     58.09 o 
  -5  -6   2     1085.44     1148.33    178.08 o 
  -4  -6   2       51.56       31.34     40.22 o 
  -3  -6   2     1237.35     1329.60    174.98 o 
  -2  -6   2       29.42       51.34     89.68 o 
  -1  -6   2     1014.81      910.14    150.82 o 
   0  -6   2     1898.05     1731.96    177.04 o 
   1  -6   2     2713.67     2587.78    156.78 o 
   2  -6   2      161.03      129.91     71.85 o 
   3  -6   2     1637.68     1775.41    194.05 o 
   4  -6   2       18.31       28.65     72.48 o 
   5  -6   2        9.35       25.49     87.74 o 
   6  -6   2      643.84      937.39    180.51 o 
   7  -6   2       77.63       79.09    122.69 o 
   8  -6   2      114.62      270.59    317.45 o 
  -7  -5   2       59.00      267.80    171.56 o 
  -6  -5   2        7.69       14.19     24.99 o 
  -5  -5   2     1162.40     1221.95     99.32 o 
  -4  -5   2     1149.07     1127.07    115.48 o 
  -3  -5   2        3.83      -39.79     84.00 o 
  -2  -5   2     1524.50     1504.30    157.17 o 
  -1  -5   2      661.70      613.45     74.58 o 
   0  -5   2       54.32       43.13     67.55 o 
   1  -5   2     6729.62     6512.35    284.24 o 
   2  -5   2     1495.70     1572.88    147.67 o 
   3  -5   2      337.13      333.92    104.78 o 
   4  -5   2      400.50      370.59    118.40 o 
   5  -5   2      195.02      200.69     72.68 o 
   6  -5   2        0.11       10.67     91.40 o 
   7  -5   2       85.89      265.29    244.64 o 
   8  -5   2      261.26      567.40    318.29 o 
  -8  -4   2       17.16        0.28    100.98 o 
  -7  -4   2      124.96      136.69    129.44 o 
  -6  -4   2      162.79      147.72     53.55 o 
  -5  -4   2        1.76        0.16     24.69 o 
  -4  -4   2     1134.23     1124.54     70.34 o 
  -3  -4   2     4317.18     4322.79    218.10 o 
  -2  -4   2      592.65      696.07     74.43 o 
  -1  -4   2     1524.89     1740.67    132.92 o 
   0  -4   2     1693.75     1556.03    125.16 o 
   1  -4   2      457.21      405.57     87.07 o 
   2  -4   2     1290.99     1182.87    121.30 o 
   3  -4   2     3760.17     3697.46    208.01 o 
   4  -4   2       95.51      135.69     88.70 o 
   5  -4   2      732.21      753.10    140.25 o 
   6  -4   2      808.51     1487.40    243.67 o 
   7  -4   2       16.23       32.92    159.84 o 
   8  -4   2      111.57      981.64    318.57 o 
  -8  -3   2      470.26      709.38    192.20 o 
  -7  -3   2      162.85      177.42     79.78 o 
  -6  -3   2        0.73       15.62    105.45 o 
  -5  -3   2     2267.46     2643.51    161.98 o 
  -4  -3   2      294.84      344.36     36.24 o 
  -3  -3   2     3346.27     3226.27     84.12 o 
  -2  -3   2     4298.87     4086.57    174.80 o 
  -1  -3   2       41.15       10.86     57.66 o 
   0  -3   2      820.30      629.97    110.06 o 
   1  -3   2    11630.40    11530.30    407.51 o 
   2  -3   2       87.41       87.81     43.35 o 
   3  -3   2     3291.85     2839.76    163.59 o 
   4  -3   2      554.97      469.88     98.67 o 
   5  -3   2        4.18       48.55     80.16 o 
   6  -3   2      985.93     1137.30    258.87 o 
   7  -3   2      157.19      306.85    200.01 o 
   8  -3   2        5.29       18.13    160.68 o 
  -8  -2   2      341.97      113.53    123.58 o 
  -7  -2   2      248.21      135.85    120.51 o 
  -6  -2   2      645.84      494.87    157.89 o 
  -5  -2   2      479.57      531.13    150.36 o 
  -4  -2   2     3979.84     4250.52    269.82 o 
  -3  -2   2      418.68      428.51     33.67 o 
  -2  -2   2     2463.60     2234.75     74.60 o 
  -1  -2   2      694.17      508.43     87.22 o 
   0  -2   2       22.70      -11.34     51.03 o 
   1  -2   2     5842.91     6155.52    260.26 o 
   2  -2   2     7501.30     7941.36    298.19 o 
   3  -2   2      472.97      523.39     68.08 o 
   4  -2   2     1516.04     1530.65    139.55 o 
   5  -2   2     1035.85     1141.76    206.15 o 
   6  -2   2        3.63       14.78    109.07 o 
   7  -2   2      349.67      347.30    167.65 o 
   8  -2   2       47.97       29.61     24.65 o 
  -9  -1   2      220.05      120.42     91.36 o 
  -8  -1   2      327.55      353.46     68.08 o 
  -7  -1   2      177.87      129.27     29.68 o 
  -6  -1   2      573.00      617.50    121.62 o 
  -5  -1   2      205.45      211.87     39.57 o 
  -4  -1   2     1060.48     1016.07     57.27 o 
  -3  -1   2     3992.14     4161.13    134.24 o 
  -2  -1   2      204.67      128.77     25.14 o 
  -1  -1   2     4976.70     4480.00     83.20 o 
   0  -1   2     9707.75    10063.66    215.20 o 
   1  -1   2     4989.34     4809.71    176.92 o 
   2  -1   2     1861.90     1796.03    132.68 o 
   3  -1   2     7727.49     7592.89    355.11 o 
   4  -1   2       29.73       38.77     45.19 o 
   5  -1   2      267.93      167.37     66.67 o 
   6  -1   2      650.30      604.50    164.03 o 
   7  -1   2       33.60       11.36     15.25 o 
   8  -1   2      288.37       84.21     93.03 o 
  -9   0   2        2.00     -121.71     81.14 o 
  -8   0   2      630.34      593.31    104.33 o 
  -7   0   2       35.43       67.29     62.24 o 
  -6   0   2        6.59        4.11     22.65 o 
  -5   0   2     1400.41     1540.22     64.45 o 
  -4   0   2     1428.62     1556.52     60.49 o 
  -3   0   2      926.93      955.61     59.42 o 
  -2   0   2    45328.06    44265.91   1131.97 o 
  -1   0   2      174.59      163.38     19.08 o 
   0   0   2      214.35      198.39     15.11 o 
   1   0   2     6596.83     5681.19    107.51 o 
   2   0   2      610.61      535.43     42.82 o 
   3   0   2        1.52        7.31     11.21 o 
   4   0   2      712.64      706.59     74.20 o 
   5   0   2      547.77      295.39    175.88 o 
   6   0   2      257.96      273.34     94.37 o 
   7   0   2      485.32      397.74    134.46 o 
   8   0   2       14.16       61.72     73.15 o 
  -9   1   2       53.61       11.88     40.61 o 
  -8   1   2       19.05       48.85     37.59 o 
  -7   1   2      641.51      673.95     59.11 o 
  -6   1   2      424.71      423.75     75.68 o 
  -5   1   2       86.87       32.13     25.31 o 
  -4   1   2     4186.43     4698.15    125.54 o 
  -3   1   2      578.51      581.31     48.23 o 
  -2   1   2     4639.17     5497.93    228.74 o 
  -1   1   2     3066.36     3026.71     55.85 o 
   0   1   2     2616.65     2056.23     60.28 o 
   1   1   2      292.34      300.72     40.03 o 
   2   1   2     2009.56     1834.69    153.15 o 
   3   1   2      914.03      936.45    123.02 o 
   4   1   2      488.60      282.86    107.96 o 
   5   1   2     2819.37     2973.39    271.14 o 
   6   1   2      371.10      281.95     88.30 o 
   7   1   2       39.91       16.65     64.24 o 
   8   1   2       47.42      -15.60     70.07 o 
  -9   2   2       48.38      -30.74     75.99 o 
  -8   2   2      198.14       83.51     91.43 o 
  -7   2   2       57.68       31.02     30.53 o 
  -6   2   2      827.17      924.86     75.18 o 
  -5   2   2     1417.49     1322.53    171.56 o 
  -4   2   2       79.79      -11.44     83.97 o 
  -3   2   2      556.06      563.37     58.67 o 
  -2   2   2     2661.90     2735.10    104.81 o 
  -1   2   2      124.03      170.38     54.15 o 
   0   2   2     2690.37     2328.79    107.29 o 
   1   2   2    10012.16     9174.75    250.92 o 
   2   2   2      114.05      199.30     27.38 o 
   3   2   2     2922.74     2975.90    145.89 o 
   4   2   2      645.02      578.55    148.40 o 
   5   2   2      163.80      148.96    124.41 o 
   6   2   2     1923.58     2287.16    158.17 o 
   7   2   2       28.85       23.67     72.63 o 
   8   2   2      109.61       76.72    101.96 o 
  -9   3   2       19.88       -2.13     91.37 o 
  -8   3   2      194.81      193.39    243.67 o 
  -7   3   2      337.89      362.01    144.36 o 
  -6   3   2       53.52       80.90    106.28 o 
  -5   3   2      873.19      913.86    218.42 o 
  -4   3   2     2925.42     2882.86    132.12 o 
  -3   3   2       19.01       59.53     42.11 o 
  -2   3   2     1200.51     1205.30     79.08 o 
  -1   3   2     1275.10     1353.91     93.45 o 
   0   3   2       18.15       26.51     40.12 o 
   1   3   2    13142.29    13926.58    499.75 o 
   2   3   2     1392.97     1359.47    110.75 o 
   3   3   2      108.28      126.56     59.94 o 
   5   3   2      206.92      159.00    124.69 o 
   6   3   2       62.95       58.02    107.68 o 
   8   3   2       23.89       42.22     87.86 o 
  -8   4   2        1.82       77.63    105.17 o 
  -7   4   2       42.17      150.91    141.99 o 
  -6   4   2      562.19      816.22    194.15 o 
  -5   4   2        1.50       34.00     64.30 o 
  -4   4   2      780.48      889.07    124.55 o 
  -3   4   2     2425.70     2802.33    261.52 o 
  -2   4   2     1008.30      676.00    180.21 o 
  -1   4   2     2975.11     3008.43    135.34 o 
   0   4   2     1842.81     1851.63    113.41 o 
   1   4   2      162.82      176.71     63.35 o 
   2   4   2     3206.02     3122.22    175.93 o 
   3   4   2      422.56      532.50    116.63 o 
   4   4   2      125.86       56.27     44.95 o 
   5   4   2     1333.17     1785.04    285.65 o 
   6   4   2      542.25      436.57    168.77 o 
   7   4   2        7.70     -223.44    154.26 o 
  -8   5   2      298.52     1223.78    322.19 o 
  -7   5   2      157.86      260.54    194.15 o 
  -6   5   2       33.32       84.28     76.61 o 
  -5   5   2     1071.32     1228.77    121.55 o 
  -4   5   2       47.37        6.72     53.40 o 
  -3   5   2      992.72     1233.40    115.33 o 
  -2   5   2     2991.53     3276.69    242.55 o 
  -1   5   2       75.76       76.51     60.94 o 
   0   5   2      954.17      971.62    113.72 o 
   1   5   2     1963.74     2162.48    161.47 o 
   2   5   2       77.11       58.91     80.06 o 
   3   5   2      312.70      472.81     85.81 o 
   4   5   2      259.59      579.46     98.80 o 
   5   5   2        1.75       27.06     71.13 o 
   6   5   2      355.21      581.06    205.31 o 
   7   5   2      540.54     1083.74    266.12 o 
  -8   6   2        9.30        8.09    242.41 o 
  -7   6   2      167.68      268.63    214.80 o 
  -6   6   2      208.93      176.32    106.70 o 
  -5   6   2      135.27      130.71     72.78 o 
  -4   6   2     1254.48     1315.48    139.17 o 
  -3   6   2       56.34       82.24     79.67 o 
  -2   6   2        3.15      -36.68     76.73 o 
  -1   6   2      118.13      104.01     75.54 o 
   0   6   2      152.14      174.51     90.76 o 
   1   6   2     1045.50     1322.97    154.14 o 
   2   6   2     2195.33     2664.40    202.32 o 
   3   6   2       19.34      -14.74     70.46 o 
   4   6   2       43.89       99.61     98.23 o 
   5   6   2      384.68      344.30    362.08 o 
   6   6   2        3.88     -112.42     93.73 o 
  -7   7   2        2.64      141.52     98.54 o 
  -6   7   2      171.69      161.43     88.41 o 
  -5   7   2      107.99      132.33     84.67 o 
  -4   7   2      132.08      108.21     85.87 o 
  -3   7   2      116.18      118.86     73.93 o 
  -2   7   2      276.47      204.59    101.74 o 
  -1   7   2        0.33      -14.58     69.32 o 
   0   7   2      906.06      835.66    385.93 o 
   1   7   2      478.16      463.77    148.40 o 
   2   7   2      969.47     1028.52    255.24 o 
   3   7   2      910.87     1307.25    152.35 o 
   4   7   2      154.69      202.29     99.00 o 
   5   7   2       75.15       74.95     81.17 o 
  -6   8   2       18.29       35.50     69.77 o 
  -5   8   2       52.15      115.46     84.04 o 
  -4   8   2      228.21      235.97     92.22 o 
  -3   8   2      310.15      325.41     99.79 o 
  -2   8   2     1372.98     1597.36    158.09 o 
  -1   8   2      162.23      125.56     81.45 o 
   0   8   2       24.64       13.09     70.06 o 
   1   8   2      716.69      723.24    127.43 o 
   2   8   2      316.37      348.12    111.21 o 
   3   8   2       66.35       86.71     87.01 o 
   4   8   2      168.31      374.24    139.20 o 
  -5   9   2        0.40        2.63     65.85 o 
  -4   9   2      232.10      220.20    109.77 o 
  -3   9   2      277.78      251.93     98.51 o 
  -2   9   2        5.27       29.51     83.16 o 
  -1   9   2      381.55      308.82    165.14 o 
   0   9   2      172.51      154.84     94.39 o 
   1   9   2        0.05      -38.87     80.20 o 
   2   9   2      372.39      467.13     84.92 o 
   3   9   2       60.15       58.17     89.40 o 
  -3  10   2      108.34      139.93     91.62 o 
  -2  10   2      163.95      236.71    130.83 o 
  -1  10   2        2.28       35.81     83.23 o 
   0  10   2       59.63       94.62    127.20 o 
  -3 -10   3      361.02      361.43    124.82 o 
  -2 -10   3       32.71       77.21     61.93 o 
  -1 -10   3      282.50      422.53    120.48 o 
   0 -10   3      134.98      180.47    106.79 o 
   1 -10   3        3.76       22.77    132.36 o 
   2 -10   3      460.47      749.00    168.46 o 
   3 -10   3       26.92      168.32    134.23 o 
   4 -10   3       30.81      114.98    120.03 o 
  -4  -9   3        1.81       41.49     87.25 o 
  -3  -9   3      399.12      295.77    106.56 o 
  -2  -9   3      473.13      428.83    124.78 o 
  -1  -9   3        4.90        1.53     75.54 o 
   0  -9   3      411.60      446.78    126.41 o 
   1  -9   3      269.57      322.53    121.27 o 
   2  -9   3      121.30      153.71    113.19 o 
   3  -9   3      251.42      326.66    133.08 o 
   4  -9   3      175.02      263.02     91.11 o 
   5  -9   3       73.41      -10.47    105.26 o 
  -5  -8   3      199.07      184.23     56.52 o 
  -4  -8   3      285.58      268.01    109.17 o 
  -3  -8   3      101.86       89.60     94.86 o 
  -2  -8   3     1608.10     1479.41    174.36 o 
  -1  -8   3      478.36      319.20     91.27 o 
   0  -8   3      285.43      149.25     79.78 o 
   1  -8   3      253.74      188.68    111.75 o 
   2  -8   3      376.30      383.57    128.94 o 
   3  -8   3        8.95      -13.81     91.89 o 
   4  -8   3      305.46      487.04    142.55 o 
   5  -8   3      366.53      277.71     93.57 o 
   6  -8   3        5.99       71.26    115.04 o 
  -6  -7   3      377.09      370.06     45.13 o 
  -5  -7   3        7.12       12.95     31.28 o 
  -4  -7   3      204.95      190.32    100.94 o 
  -3  -7   3     1000.04     1058.91    156.96 o 
  -2  -7   3       96.41      138.46     81.01 o 
  -1  -7   3      540.71      355.78     85.01 o 
   0  -7   3     2125.67     1945.71    201.41 o 
   1  -7   3      357.46      264.33    117.46 o 
   2  -7   3     1305.76     1415.50    135.20 o 
   3  -7   3      564.16      591.07    106.73 o 
   4  -7   3        7.57       21.63     75.98 o 
   5  -7   3      374.43      568.99    171.42 o 
   6  -7   3      252.92      300.76    145.89 o 
   7  -7   3        2.98       33.47    122.60 o 
  -7  -6   3      135.09      234.70     95.47 o 
  -6  -6   3      134.66      213.02     44.89 o 
  -5  -6   3     1407.15     1450.74    102.41 o 
  -4  -6   3      203.39      167.87     42.17 o 
  -3  -6   3      544.21      456.86    126.47 o 
  -2  -6   3     1231.75     1013.34    155.16 o 
  -1  -6   3      133.31      131.45     97.98 o 
   0  -6   3     1440.85     1481.01    171.99 o 
   1  -6   3     3950.06     3488.65    251.91 o 
   2  -6   3      146.86      201.89    111.22 o 
   3  -6   3      501.22      614.01    139.37 o 
   4  -6   3      267.71      424.12    138.56 o 
   5  -6   3        7.38      -59.70    101.36 o 
   6  -6   3      406.33      558.09    171.70 o 
   7  -6   3       33.09      221.06    150.17 o 
  -7  -5   3      337.67      571.58    198.06 o 
  -6  -5   3       95.10      152.10     39.04 o 
  -5  -5   3      405.23      430.72     53.32 o 
  -4  -5   3     1103.20      940.33     60.37 o 
  -3  -5   3     1030.06     1043.02    149.65 o 
  -2  -5   3      876.87      741.47    127.38 o 
  -1  -5   3     1845.77     1416.56    100.10 o 
   0  -5   3      650.42      435.00     97.75 o 
   1  -5   3      809.15      820.37     96.10 o 
   2  -5   3     1755.44     1672.20    124.61 o 
   3  -5   3       21.59       48.73     84.84 o 
   4  -5   3      854.55      872.58    125.75 o 
   5  -5   3       29.00       69.46    100.44 o 
   6  -5   3      244.29      264.47    134.44 o 
   7  -5   3      161.54      182.72    235.16 o 
   8  -5   3      219.59      628.49    206.43 o 
  -8  -4   3       93.18      126.09    135.57 o 
  -7  -4   3       32.63      -26.22    118.56 o 
  -6  -4   3      265.49      361.26     43.24 o 
  -5  -4   3      175.14      190.84     42.62 o 
  -4  -4   3       59.64       69.23     35.05 o 
  -3  -4   3     7551.60     7918.20    177.52 o 
  -2  -4   3      877.61      793.85    105.93 o 
  -1  -4   3      504.65      384.49     85.01 o 
   0  -4   3      233.71      161.29     72.87 o 
   1  -4   3     1741.67     1863.28    144.36 o 
   2  -4   3     1654.09     1540.96    275.75 o 
   3  -4   3      963.55      698.96    117.92 o 
   4  -4   3      185.65      148.37     94.90 o 
   5  -4   3     1096.72     1303.17    181.24 o 
   6  -4   3      820.77     1486.64    156.66 o 
   7  -4   3      228.30      456.93    238.23 o 
   8  -4   3       98.28      198.06    236.28 o 
  -8  -3   3      477.84      360.97    153.98 o 
  -7  -3   3      353.29      381.89    147.29 o 
  -6  -3   3       24.98       -6.69    101.26 o 
  -5  -3   3     3756.56     4350.40    270.61 o 
  -4  -3   3      787.50      862.07     54.74 o 
  -3  -3   3      133.51      128.86     31.77 o 
  -2  -3   3     1798.65     1721.55     55.37 o 
  -1  -3   3       80.28       29.69     54.01 o 
   0  -3   3     2078.54     2051.40    109.67 o 
   1  -3   3     4175.12     3841.90    194.28 o 
   2  -3   3     4330.78     4397.30    215.19 o 
   3  -3   3       67.21       37.74     63.99 o 
   4  -3   3     1329.75     1227.68    107.20 o 
   5  -3   3      454.13      410.53    117.84 o 
   6  -3   3      177.87      151.19    168.49 o 
   7  -3   3      200.01      -19.53    155.38 o 
   8  -3   3      123.73      150.36    189.97 o 
  -8  -2   3        3.84       41.56    107.12 o 
  -7  -2   3      463.60      326.94    140.59 o 
  -6  -2   3      409.29      432.66    151.19 o 
  -5  -2   3       10.22        3.74     14.62 o 
  -4  -2   3     1193.68     1245.86     44.56 o 
  -3  -2   3     5977.36     5758.33    168.82 o 
  -2  -2   3       50.38       47.92     30.95 o 
  -1  -2   3     1256.86     1185.66     72.12 o 
   0  -2   3     3802.79     2993.01    232.79 o 
   1  -2   3       40.59       40.81     63.53 o 
   2  -2   3    11607.14    11659.42    323.03 o 
   3  -2   3     2517.65     2503.57    164.30 o 
   4  -2   3       80.92       73.14     75.64 o 
   5  -2   3      299.44      424.29     97.91 o 
   6  -2   3      127.18      204.75     91.22 o 
   7  -2   3       11.80       13.67    126.92 o 
   8  -2   3      236.97       49.32     62.69 o 
  -9  -1   3      235.49      320.35     97.77 o 
  -8  -1   3      585.51      512.40    132.50 o 
  -7  -1   3       16.25       40.74     47.56 o 
  -6  -1   3       30.85       27.76     29.62 o 
  -5  -1   3      780.94      948.12     71.34 o 
  -4  -1   3      244.55      163.47     26.12 o 
  -3  -1   3     6197.79     6542.58    117.13 o 
  -2  -1   3     6750.84     6518.01    119.97 o 
  -1  -1   3     2280.85     2235.93     64.42 o 
   0  -1   3     1830.94     1671.18     75.05 o 
   1  -1   3     7276.61     7742.83    182.23 o 
   2  -1   3      732.87      800.84     96.26 o 
   3  -1   3     5288.65     5279.23    303.22 o 
   4  -1   3       83.87       47.42     85.64 o 
   5  -1   3      114.18      113.26    112.14 o 
   6  -1   3      918.17      829.61    195.83 o 
   7  -1   3      351.18       -8.11     49.84 o 
   8  -1   3       79.66       18.97     76.89 o 
  -9   0   3       15.05        4.70     36.96 o 
  -8   0   3      274.83      289.06     81.58 o 
  -7   0   3      577.84      631.76     94.13 o 
  -6   0   3      685.00      573.76     53.11 o 
  -5   0   3      449.98      587.44    212.98 o 
  -4   0   3     1489.42     1782.21     70.91 o 
  -3   0   3      323.79      318.82     37.35 o 
  -2   0   3    18923.19    19355.44    362.12 o 
  -1   0   3       34.29       71.07     24.45 o 
   0   0   3       34.30       32.06     17.69 o 
   1   0   3     5822.28     5163.71    114.79 o 
   2   0   3     2298.24     2149.04     71.04 o 
   3   0   3      140.71      150.38     22.93 o 
   4   0   3     3119.60     3064.09     63.27 o 
   5   0   3      668.81      248.75    260.27 o 
   6   0   3       49.08       41.70     52.13 o 
   7   0   3      204.44       51.14     70.24 o 
   8   0   3      250.26      141.93    118.42 o 
  -9   1   3       79.71       32.91     57.07 o 
  -8   1   3       90.33       -1.23     41.33 o 
  -7   1   3      598.15      524.57     51.83 o 
  -6   1   3      377.61      423.68     48.58 o 
  -5   1   3      168.95      176.84     38.00 o 
  -4   1   3      882.79      960.32     50.38 o 
  -3   1   3     5069.67     6059.82    327.08 o 
  -2   1   3      517.34      549.73     44.67 o 
  -1   1   3     8789.91     7480.29    128.27 o 
   0   1   3      101.71      127.43     38.40 o 
   1   1   3      215.38      186.68     27.95 o 
   2   1   3     2841.27     2585.99     68.70 o 
   3   1   3     4424.76     5177.69    306.01 o 
   4   1   3       45.97       62.81     43.23 o 
   5   1   3      591.42      527.34     72.71 o 
   6   1   3      591.23      435.18     76.35 o 
   7   1   3       36.53       19.84     45.63 o 
   8   1   3      137.81       -4.89     65.44 o 
  -9   2   3        4.50       -9.27     36.82 o 
  -8   2   3      347.82      209.91    146.87 o 
  -7   2   3      194.78       53.25    112.57 o 
  -6   2   3      277.41      138.23     75.52 o 
  -5   2   3     1482.19     1901.79    103.24 o 
  -4   2   3      374.04      609.03     89.13 o 
  -3   2   3     1586.25     1690.19    124.97 o 
  -2   2   3     2410.42     2140.47    125.11 o 
  -1   2   3        1.44       36.42     30.77 o 
   0   2   3       89.89      108.45     29.95 o 
   1   2   3     7901.40     6843.44    260.48 o 
   2   2   3      697.13      704.52     42.97 o 
   3   2   3      482.23      290.67    102.66 o 
   4   2   3     2344.36     2596.52    244.64 o 
   5   2   3       92.04       62.76    111.30 o 
   6   2   3      391.65      282.79     70.58 o 
   7   2   3      106.56      194.48     93.66 o 
   8   2   3        4.97      -61.79     84.35 o 
  -9   3   3       34.31      237.56    242.13 o 
  -8   3   3       14.83       91.58     73.92 o 
  -7   3   3      522.55      800.78     85.65 o 
  -6   3   3      276.75      158.57     70.02 o 
  -5   3   3       28.42       66.39    112.14 o 
  -4   3   3      462.67      457.82     80.02 o 
  -3   3   3      843.27      832.09     70.17 o 
  -2   3   3      329.39      301.82     76.43 o 
  -1   3   3     8095.61     8808.89    222.08 o 
   0   3   3     2435.27     2529.39     99.24 o 
   1   3   3     1781.55     1875.41    103.96 o 
   2   3   3     1447.08     1478.33     88.20 o 
   3   3   3      164.24      112.43     26.22 o 
   4   3   3       15.98       36.26    111.30 o 
   5   3   3      295.77      244.09    131.39 o 
   6   3   3      177.81       70.58    110.75 o 
   7   3   3      130.00      246.50     75.53 o 
  -8   4   3       73.45      124.75     76.99 o 
  -7   4   3       14.84       36.86     53.67 o 
  -6   4   3       83.77      164.03    126.65 o 
  -5   4   3      273.92      313.24     72.25 o 
  -4   4   3        0.12      -13.78     47.74 o 
  -3   4   3     3086.77     3301.27    162.47 o 
  -2   4   3     2219.97     2320.60    104.36 o 
  -1   4   3      107.27      118.89     50.61 o 
   0   4   3      941.91      949.29    123.02 o 
   1   4   3     2278.74     2475.72    141.60 o 
   2   4   3      262.57      314.36     89.28 o 
   3   4   3     1031.27     1148.55    136.67 o 
   4   4   3       34.15       16.77     67.93 o 
   5   4   3      534.22      558.47    181.88 o 
   6   4   3      778.35     1094.90    206.15 o 
   7   4   3      136.32       78.94    129.16 o 
  -8   5   3       76.66      254.09     87.36 o 
  -7   5   3      260.50      426.52    203.92 o 
  -6   5   3       15.51       25.11    109.63 o 
  -5   5   3      774.79      701.61     93.48 o 
  -4   5   3      920.36      757.84    121.21 o 
  -3   5   3       29.72       35.76     50.16 o 
  -2   5   3     1486.17     1622.19    131.47 o 
  -1   5   3      262.08      297.43     81.79 o 
   0   5   3       18.07       27.61     60.24 o 
   1   5   3     3007.21     3852.85    207.33 o 
   2   5   3      597.37      639.30    111.64 o 
   3   5   3       76.61       74.10     89.34 o 
   4   5   3      786.71      223.83    119.11 o 
   5   5   3      230.63      294.58    161.24 o 
   6   5   3       93.40      507.14    195.27 o 
  -7   6   3      188.49     -446.05    297.37 o 
  -6   6   3      368.27      345.51    124.41 o 
  -5   6   3        5.20       27.16     58.35 o 
  -4   6   3      864.25      919.85    203.50 o 
  -3   6   3      497.43      574.46    118.21 o 
  -2   6   3       14.03      -24.30     68.12 o 
  -1   6   3      684.20      640.68    252.73 o 
   0   6   3      459.43      616.04    125.46 o 
   1   6   3       86.91      149.42     84.57 o 
   2   6   3     1315.20     1333.39    111.44 o 
   3   6   3      708.84      772.46    125.01 o 
   4   6   3        7.74       20.57     25.50 o 
   5   6   3      175.76      459.72    109.91 o 
   6   6   3       58.59      165.14    169.05 o 
  -7   7   3       17.64      224.80    100.98 o 
  -6   7   3      113.53       85.95    149.24 o 
  -5   7   3      198.78      171.48     75.83 o 
  -4   7   3        1.51       36.87     75.40 o 
  -3   7   3      153.40      167.44     77.01 o 
  -2   7   3     1266.64     1419.21    135.61 o 
  -1   7   3      106.88       74.68     70.91 o 
   0   7   3      108.88      131.10     79.68 o 
   1   7   3     1462.26     1859.41    162.35 o 
   2   7   3      135.02      110.62     79.27 o 
   3   7   3      209.47      271.52     69.65 o 
   4   7   3       97.76      296.61    108.93 o 
   5   7   3        0.07      -38.77    134.18 o 
  -6   8   3       58.02      196.26     85.78 o 
  -5   8   3        1.94       11.83     92.47 o 
  -4   8   3      739.45      936.52    476.18 o 
  -3   8   3       42.89       39.42     71.53 o 
  -2   8   3       90.03      117.17    102.96 o 
  -1   8   3      389.48      390.85    214.94 o 
   0   8   3       19.87       11.27     66.24 o 
   1   8   3      266.48      286.19    101.71 o 
   2   8   3      360.93      603.85    117.55 o 
   3   8   3        0.11       23.85     77.10 o 
   4   8   3       53.76      191.74     84.54 o 
  -4   9   3        9.13      125.25    103.21 o 
  -3   9   3      341.70      366.28     96.81 o 
  -2   9   3       24.78       23.47     74.58 o 
  -1   9   3       61.38       44.86     75.23 o 
   0   9   3       52.14       27.18     73.17 o 
   1   9   3       56.35       52.92     79.78 o 
   2   9   3      368.31      317.95    159.84 o 
  -3 -10   4      452.98      437.73    171.70 o 
  -2 -10   4       93.09       98.97     94.96 o 
  -1 -10   4      139.71      322.51    114.59 o 
   0 -10   4      491.16      528.90    154.54 o 
   1 -10   4        4.36       98.70    102.01 o 
   2 -10   4      221.62      566.59    336.56 o 
   3 -10   4      201.80      454.59    184.39 o 
   4 -10   4       15.00      -90.78    323.17 o 
  -4  -9   4       37.52       36.19     30.91 o 
  -3  -9   4       85.53      148.36    103.45 o 
  -2  -9   4     1508.33     1032.43    149.66 o 
  -1  -9   4      147.47      135.37     76.89 o 
   0  -9   4      188.05      208.26    103.23 o 
   1  -9   4      396.19      338.88    122.49 o 
   2  -9   4       27.91      148.79    111.48 o 
   3  -9   4      155.05      343.61    172.81 o 
   4  -9   4      217.87      194.37    132.84 o 
   5  -9   4        7.13       24.69    120.42 o 
  -5  -8   4        3.16        4.44     32.28 o 
  -4  -8   4      535.83      475.28     60.35 o 
  -3  -8   4      826.75      632.46    137.87 o 
  -2  -8   4      646.03      396.35    116.00 o 
  -1  -8   4      100.18       46.13     57.45 o 
   0  -8   4       35.91       10.00     60.64 o 
   1  -8   4      323.15      346.11    126.32 o 
   2  -8   4      241.42      302.85    125.62 o 
   3  -8   4      415.98      511.64     90.42 o 
   4  -8   4      183.39      125.43     97.60 o 
   5  -8   4      206.47      215.19    108.84 o 
   6  -8   4       19.05      219.26    146.87 o 
  -6  -7   4      277.97      273.29     47.78 o 
  -5  -7   4      253.00      206.35     65.44 o 
  -4  -7   4       70.18       36.55     40.73 o 
  -3  -7   4       73.80       68.51     62.27 o 
  -2  -7   4     1320.27      963.57    162.61 o 
  -1  -7   4      452.22      314.59    120.61 o 
   0  -7   4      844.74      500.12    125.11 o 
   1  -7   4      582.00      513.99    140.24 o 
   2  -7   4      236.23      237.48    124.34 o 
   3  -7   4      617.40      880.56    170.90 o 
   4  -7   4      560.18      621.38    157.79 o 
   5  -7   4      314.44      180.89    129.56 o 
   6  -7   4      122.49      323.79    175.18 o 
   7  -7   4        6.72      316.46    214.94 o 
  -7  -6   4      750.48     1213.20    189.97 o 
  -6  -6   4       82.97       76.63     34.96 o 
  -5  -6   4      249.35      315.32     44.72 o 
  -4  -6   4      189.90      164.46     55.82 o 
  -3  -6   4       74.83       41.84     29.07 o 
  -2  -6   4     1641.90     1333.82    143.66 o 
  -1  -6   4     1688.89     1713.71    192.48 o 
   0  -6   4       69.12       60.58     65.00 o 
   1  -6   4     1887.61     1716.55    143.67 o 
   2  -6   4      692.69      803.07     95.40 o 
   3  -6   4       21.34       12.84     57.78 o 
   4  -6   4     1113.46     1742.59    309.50 o 
   5  -6   4      109.80       52.58    101.74 o 
   6  -6   4      100.75      266.61    262.92 o 
   7  -6   4      145.66      562.30    190.16 o 
  -7  -5   4      351.97      290.26     96.42 o 
  -6  -5   4      288.35      307.42     52.09 o 
  -5  -5   4       79.50       45.85     33.15 o 
  -4  -5   4      930.59      988.35     74.86 o 
  -3  -5   4     2388.38     2491.80    100.38 o 
  -2  -5   4       17.16       -0.62     68.03 o 
  -1  -5   4     3559.30     3461.15    217.12 o 
   0  -5   4     2248.42     2009.39    162.22 o 
   1  -5   4      147.88       76.67     81.76 o 
   2  -5   4     1584.27     1701.54    185.36 o 
   3  -5   4      350.57      411.50    104.24 o 
   4  -5   4        0.81      -15.85     88.86 o 
   5  -5   4      243.67      349.33    108.23 o 
   6  -5   4     1068.54     1688.30    235.19 o 
   7  -5   4       20.18     -209.77    243.81 o 
   8  -5   4       83.59      548.98    208.38 o 
  -8  -4   4      115.31      234.32    144.78 o 
  -7  -4   4      119.40      224.84    142.83 o 
  -6  -4   4      397.47      465.81     53.60 o 
  -5  -4   4     1174.94     1341.74     82.02 o 
  -4  -4   4      415.59      386.10     48.68 o 
  -3  -4   4     1967.31     2031.19     89.31 o 
  -2  -4   4     3281.61     3097.72    175.80 o 
  -1  -4   4       51.33       -1.65     52.33 o 
   0  -4   4     2113.53     1804.26    142.22 o 
   1  -4   4     5813.67     5611.66    203.47 o 
   2  -4   4       22.87        8.98     63.22 o 
   3  -4   4      711.42      622.67     88.65 o 
   4  -4   4     1472.66     1579.82    182.58 o 
   5  -4   4      553.51      505.73    148.45 o 
   6  -4   4       90.58      211.17     97.41 o 
   7  -4   4      239.85      610.35    282.02 o 
   8  -4   4       23.99     -181.60    246.60 o 
  -8  -3   4       59.93       76.71    110.75 o 
  -7  -3   4     1177.41     1495.76    211.17 o 
  -6  -3   4       19.66        4.06     50.13 o 
  -5  -3   4      996.00     1150.65     76.20 o 
  -4  -3   4     1665.26     1511.48     71.76 o 
  -3  -3   4      624.45      503.96     47.78 o 
  -2  -3   4     1769.17     1660.64     73.99 o 
  -1  -3   4     1520.25     1341.56    105.34 o 
   0  -3   4      820.69      667.92     92.28 o 
   1  -3   4     1351.45     1172.41    123.41 o 
   2  -3   4     4699.34     4555.16    221.53 o 
   3  -3   4       28.25       55.70     69.74 o 
   4  -3   4      883.47      754.45    135.93 o 
   5  -3   4      116.06      156.67    104.35 o 
   6  -3   4        0.46      -28.73    131.11 o 
   7  -3   4      206.55      458.04    221.49 o 
   8  -3   4      133.33      150.36    207.26 o 
  -8  -2   4      199.75      178.81    121.90 o 
  -7  -2   4      139.08      230.14    119.11 o 
  -6  -2   4      497.34      641.05     59.93 o 
  -5  -2   4      173.93      154.46     26.83 o 
  -4  -2   4     1132.45     1131.40     47.23 o 
  -3  -2   4     2604.40     2603.87     70.28 o 
  -2  -2   4       15.47       14.51     18.59 o 
  -1  -2   4       30.09       20.95     33.62 o 
   0  -2   4     1900.88     2041.73     91.15 o 
   1  -2   4     2113.01     2070.62    137.86 o 
   2  -2   4     2693.58     2601.40    151.91 o 
   3  -2   4     2325.81     2142.78    162.69 o 
   4  -2   4      251.77      248.68    100.98 o 
   5  -2   4      632.72      504.35    183.27 o 
   6  -2   4      297.91      362.36    179.93 o 
   7  -2   4      129.72       24.50     17.44 o 
   8  -2   4      164.01       -9.67     57.37 o 
  -9  -1   4       80.40       19.07     31.14 o 
  -8  -1   4      210.46       54.25     97.02 o 
  -7  -1   4      314.85      245.04     65.28 o 
  -6  -1   4       66.31       35.59     35.74 o 
  -5  -1   4      270.83      408.02     51.67 o 
  -4  -1   4      220.55      197.10     38.69 o 
  -3  -1   4     1078.12     1245.24     47.53 o 
  -2  -1   4     9984.39    10218.85    177.86 o 
  -1  -1   4     8786.21     8551.18    157.84 o 
   0  -1   4      751.67      772.17     46.44 o 
   1  -1   4     6331.88     5756.35    324.06 o 
   2  -1   4     1056.26     1079.54     53.06 o 
   3  -1   4      291.47      238.61     65.83 o 
   4  -1   4     1204.93     1274.24    216.89 o 
   5  -1   4        0.84        3.75     21.96 o 
   6  -1   4      390.34      415.56     57.19 o 
   7  -1   4      647.90        9.42     53.91 o 
   8  -1   4       50.63      -57.57     87.46 o 
  -9   0   4       32.94        6.36     31.62 o 
  -8   0   4        4.58      -11.98     31.17 o 
  -7   0   4      788.48      757.20    133.97 o 
  -6   0   4      463.53      386.06     60.01 o 
  -5   0   4       18.09       31.31     39.40 o 
  -4   0   4     6202.99     7087.19    179.89 o 
  -3   0   4     4772.25     4877.88     98.58 o 
  -2   0   4     1475.03     1353.20     54.25 o 
  -1   0   4     1533.16     1473.97     55.99 o 
   0   0   4      194.53      184.04     29.43 o 
   1   0   4      157.45      202.08     29.32 o 
   2   0   4     4310.53     4323.40    117.02 o 
   3   0   4     1768.29     1777.88    117.02 o 
   4   0   4      385.84      405.29     76.99 o 
   5   0   4      573.78      633.18     61.65 o 
   6   0   4      158.99      102.08     55.55 o 
   7   0   4       35.79       14.82     50.54 o 
   8   0   4      353.73      202.78    169.33 o 
  -9   1   4      131.38       -7.22     52.41 o 
  -8   1   4      154.76      157.80     60.39 o 
  -7   1   4       12.71       -4.86     30.56 o 
  -6   1   4      521.32      531.39    121.91 o 
  -5   1   4      986.08     1199.80     91.20 o 
  -4   1   4     1091.02     1046.81     56.22 o 
  -3   1   4     5182.46     5670.49    223.18 o 
  -2   1   4     2351.29     2562.21    137.53 o 
  -1   1   4      371.73      297.21     35.82 o 
   0   1   4     1458.95     1333.36     43.23 o 
   1   1   4     1328.99     1186.04    115.87 o 
   2   1   4     1516.49     1357.79     72.96 o 
   3   1   4     5289.14     5415.00    370.73 o 
   4   1   4      812.59      752.42    163.89 o 
   5   1   4      107.39       64.53     50.46 o 
   6   1   4      180.15      123.74     77.01 o 
   7   1   4       71.88      135.15     92.47 o 
   8   1   4       55.18      -66.91     80.41 o 
  -9   2   4       34.83       55.27     47.15 o 
  -8   2   4      252.79       92.61    124.99 o 
  -7   2   4      930.24     1185.50     98.53 o 
  -6   2   4       15.82       -7.08     33.73 o 
  -5   2   4      329.78      217.41     50.01 o 
  -4   2   4      390.53      202.01    171.84 o 
  -3   2   4      116.85       90.59     64.72 o 
  -2   2   4     4280.69     3563.18    350.67 o 
  -1   2   4     4227.59     4532.46     84.36 o 
   0   2   4      161.43      157.80     41.51 o 
   1   2   4     1958.78     2136.26    110.47 o 
   2   2   4     1730.65     1646.99     60.15 o 
   3   2   4      168.54      100.40     28.17 o 
   4   2   4     2757.17     2737.11    245.76 o 
   5   2   4        6.75       11.76     44.21 o 
   6   2   4      107.51      148.44     83.10 o 
   7   2   4      173.98      355.86    132.50 o 
  -8   3   4       14.52       22.45     40.60 o 
  -7   3   4      594.31      579.05    270.03 o 
  -6   3   4      468.99      741.16    139.48 o 
  -5   3   4       15.73       -2.23     44.52 o 
  -4   3   4      115.73      101.51     35.74 o 
  -3   3   4     1714.80     1729.10    201.96 o 
  -2   3   4      240.50      200.79     36.06 o 
  -1   3   4     3548.92     3833.70    110.41 o 
   0   3   4      271.00      230.33     34.20 o 
   1   3   4       79.23       32.89     24.97 o 
   2   3   4     1487.46     1582.73     83.43 o 
   3   3   4      685.70      700.07     49.12 o 
   4   3   4      165.10      200.01     78.39 o 
   5   3   4      911.50      930.32    103.77 o 
   6   3   4      289.86      171.56    125.25 o 
   7   3   4       19.05        8.50    101.40 o 
  -8   4   4      113.76      241.24    143.10 o 
  -7   4   4        1.26       27.06     53.86 o 
  -6   4   4       16.58       63.54     56.40 o 
  -5   4   4      727.67      412.02    159.56 o 
  -4   4   4      461.77      550.53    206.85 o 
  -3   4   4     1326.67     1481.21     79.23 o 
  -2   4   4     1461.18     1509.16    108.87 o 
  -1   4   4      760.70      924.80     82.48 o 
   0   4   4     1527.98     1816.84    107.70 o 
   1   4   4      763.30     1112.36    124.17 o 
   2   4   4      241.48      325.50     54.06 o 
   3   4   4     1220.52     1302.44    211.45 o 
   4   4   4      574.21      552.05    176.58 o 
   5   4   4       64.10      100.98    130.83 o 
   6   4   4      294.94      480.08    162.91 o 
  -8   5   4        0.24       28.55    163.05 o 
  -7   5   4      448.84      153.49    201.13 o 
  -6   5   4       25.52      -62.21    129.16 o 
  -5   5   4       75.63       10.85     38.59 o 
  -4   5   4      785.61      860.32    120.51 o 
  -3   5   4      395.96      463.82     83.44 o 
  -2   5   4      803.49      711.68     78.38 o 
  -1   5   4      849.66      975.14    131.51 o 
   0   5   4      109.37      180.32     79.29 o 
   1   5   4      245.31      427.17     86.82 o 
   2   5   4      865.89     1119.20    226.57 o 
   3   5   4      205.69      148.34     46.83 o 
   4   5   4      426.12      217.49    275.33 o 
   5   5   4      378.48      386.63    169.33 o 
   6   5   4        0.02      -40.17    132.50 o 
  -7   6   4       52.79      -33.75    127.20 o 
  -6   6   4      281.71      406.39    265.01 o 
  -5   6   4       77.71      188.39     88.43 o 
  -4   6   4        2.84        7.20     56.70 o 
  -3   6   4      402.75      477.09     95.87 o 
  -2   6   4      124.73      107.62     69.32 o 
  -1   6   4      162.98      118.04    108.65 o 
   0   6   4     1073.44     1363.74    127.41 o 
   1   6   4      166.23      170.68     76.25 o 
   2   6   4      390.20      565.31    103.11 o 
   3   6   4      928.40     1271.30    240.16 o 
   4   6   4        7.24       -4.00     22.80 o 
   5   6   4       41.96      134.46    143.94 o 
  -6   7   4        3.25      -18.69    121.62 o 
  -5   7   4       62.73      165.66     85.38 o 
  -4   7   4       57.48      164.68     67.29 o 
  -3   7   4       27.43      -31.78     54.82 o 
  -2   7   4      963.26     1310.93    624.02 o 
  -1   7   4      494.00      376.91    170.58 o 
   0   7   4      238.51      259.67     91.61 o 
   1   7   4     1214.83     1646.07    143.98 o 
   2   7   4       87.70      103.09     79.28 o 
   3   7   4       42.75       34.77     43.90 o 
   4   7   4      126.43       50.73     60.09 o 
  -5   8   4       23.77       28.13     77.27 o 
  -4   8   4      539.68      648.34    120.42 o 
  -3   8   4       59.62       26.80     60.67 o 
  -2   8   4        7.74       27.26     78.47 o 
  -1   8   4      405.89      329.00    137.53 o 
   0   8   4      160.58      145.50     79.64 o 
   1   8   4        6.96       21.45     64.78 o 
   2   8   4      310.48      429.33    109.11 o 
   3   8   4      182.37      118.65     88.94 o 
  -4   9   4       14.61        1.39     65.69 o 
  -3   9   4      363.43      435.96     89.54 o 
  -2   9   4       90.66       75.19     77.25 o 
  -1   9   4       23.63       10.32     91.78 o 
   0   9   4       36.38      -19.46     69.99 o 
   1   9   4      105.65      208.60     91.79 o 
  -2 -10   5      422.24      545.18    111.02 o 
  -1 -10   5       10.33       32.22     85.12 o 
   0 -10   5      406.17      361.80    100.98 o 
   1 -10   5       47.74      185.53    111.06 o 
   2 -10   5        3.27      156.27    123.49 o 
   3 -10   5      234.02      412.33    115.77 o 
  -4  -9   5      306.37      269.08     66.93 o 
  -3  -9   5        5.15        6.61     94.84 o 
  -2  -9   5      528.72      281.44    107.36 o 
  -1  -9   5      326.59      232.59    108.99 o 
   0  -9   5       64.32       38.96     83.39 o 
   1  -9   5      568.64      674.79    163.19 o 
   2  -9   5      287.01      324.46     96.64 o 
   3  -9   5       24.50       40.48    107.02 o 
   4  -9   5      139.76      116.98    133.61 o 
   5  -9   5       94.55      126.69    111.71 o 
  -5  -8   5       28.95        0.77     40.15 o 
  -4  -8   5      683.03      618.25     74.95 o 
  -3  -8   5      615.88      499.78    128.75 o 
  -2  -8   5        9.08      -20.07     80.39 o 
  -1  -8   5      228.62      155.71     98.86 o 
   0  -8   5      496.84      346.54    121.24 o 
   1  -8   5       61.73       45.81     92.64 o 
   2  -8   5      150.13      206.44     88.83 o 
   3  -8   5     1268.36     1430.99    235.86 o 
   4  -8   5        0.33       32.92     76.30 o 
   5  -8   5      176.35      331.39    153.23 o 
   6  -8   5       54.74      158.38     96.06 o 
  -6  -7   5      132.92      120.79     56.33 o 
  -5  -7   5      264.42      302.72     57.13 o 
  -4  -7   5       44.02       67.82     54.42 o 
  -3  -7   5      231.83       86.93     36.22 o 
  -2  -7   5     3681.86     3624.09    313.96 o 
  -1  -7   5       23.72       27.76     63.31 o 
   0  -7   5      686.89      530.30    143.50 o 
   1  -7   5      527.14      282.08    127.27 o 
   2  -7   5       39.42       68.91    101.43 o 
   3  -7   5      491.08      467.22    146.37 o 
   4  -7   5      485.25      493.78    153.88 o 
   5  -7   5       32.41       51.12    113.38 o 
   6  -7   5       47.28      136.73    116.58 o 
  -7  -6   5      948.19     1042.45    185.88 o 
  -6  -6   5       39.21       53.74     38.33 o 
  -5  -6   5       60.87       37.47     39.94 o 
  -4  -6   5      450.83      482.63     63.06 o 
  -3  -6   5        7.93        9.52     41.82 o 
  -2  -6   5      421.99      282.44    112.01 o 
  -1  -6   5     2469.69     2092.83    203.89 o 
   0  -6   5      421.19      341.38    122.80 o 
   1  -6   5      590.47      438.40    134.29 o 
   2  -6   5      330.00      372.18    135.21 o 
   3  -6   5      111.98       71.45    112.39 o 
   4  -6   5      347.87      417.68    148.78 o 
   5  -6   5      111.32      265.15    135.49 o 
   6  -6   5        2.97       82.17    125.04 o 
   7  -6   5       78.64      214.08    159.69 o 
  -7  -5   5       74.68      135.90     39.72 o 
  -6  -5   5      617.92      626.13     70.19 o 
  -5  -5   5      276.67      264.43     48.89 o 
  -4  -5   5      145.76      174.17     47.44 o 
  -3  -5   5      637.16      713.03     68.67 o 
  -2  -5   5     2429.69     2474.02    157.10 o 
  -1  -5   5      412.47      306.69     95.12 o 
   0  -5   5     1561.71     1378.17    157.65 o 
   1  -5   5       26.03       32.94     58.71 o 
   2  -5   5      264.54      220.98    174.63 o 
   3  -5   5      632.46      800.27    163.68 o 
   4  -5   5      663.36      702.69    165.25 o 
   5  -5   5      535.70      588.69    129.23 o 
   6  -5   5      613.52     1023.25    144.01 o 
   7  -5   5       17.99      309.36    285.09 o 
  -8  -4   5       74.04      134.18    131.11 o 
  -7  -4   5      348.53      485.43     57.33 o 
  -6  -4   5       46.67       33.10     35.41 o 
  -5  -4   5     1088.48     1382.21     91.19 o 
  -4  -4   5     1236.08     1288.29     76.98 o 
  -3  -4   5       23.52       57.07     40.58 o 
  -2  -4   5     2618.23     2430.96    105.65 o 
  -1  -4   5      985.53      810.36     75.83 o 
   0  -4   5     1072.94      934.15    117.02 o 
   1  -4   5     1902.76     1766.21    152.42 o 
   2  -4   5     1198.78     1134.11    152.75 o 
   3  -4   5     1062.71      902.09    154.16 o 
   4  -4   5     1942.11     2130.93    217.09 o 
   5  -4   5      164.51      143.14    117.15 o 
   6  -4   5       59.95      128.12     84.25 o 
   7  -4   5      211.39      471.71    175.74 o 
  -8  -3   5       12.84       22.87     97.63 o 
  -7  -3   5     1188.92     1842.50    224.28 o 
  -6  -3   5      401.81      521.68     90.68 o 
  -5  -3   5       21.97       11.27     33.58 o 
  -4  -3   5     1486.94     1550.22     85.00 o 
  -3  -3   5      211.49      206.25     43.53 o 
  -2  -3   5      386.89      357.54     47.42 o 
  -1  -3   5     3069.22     2832.89    105.72 o 
   0  -3   5     2930.43     2885.81     84.10 o 
   1  -3   5      331.63      303.69     82.29 o 
   2  -3   5     2902.68     2576.33    174.68 o 
   3  -3   5     1884.34     1806.15    124.58 o 
   4  -3   5       76.77      161.94    102.91 o 
   5  -3   5      428.95      589.22    104.50 o 
   6  -3   5      150.74      136.13    165.70 o 
   7  -3   5      150.41      586.92    255.80 o 
   8  -3   5       53.74       92.33    210.89 o 
  -8  -2   5      248.15      274.21    118.00 o 
  -7  -2   5      111.09       99.91     29.66 o 
  -6  -2   5      974.50     1140.16    112.70 o 
  -5  -2   5      953.77     1152.56     51.29 o 
  -4  -2   5       25.13       45.93     27.82 o 
  -3  -2   5     1240.42     1177.52     51.92 o 
  -2  -2   5     6581.80     6345.70    114.46 o 
  -1  -2   5       16.63       -2.69     16.68 o 
   0  -2   5     7404.05     7147.12    185.91 o 
   1  -2   5      822.68      746.26     59.06 o 
   2  -2   5       50.89       43.51     34.30 o 
   3  -2   5      722.02      657.44     40.51 o 
   4  -2   5      323.75      294.60     30.44 o 
   5  -2   5      274.53      307.65     78.53 o 
   6  -2   5      206.40      410.92     86.48 o 
   7  -2   5      464.07      504.99    278.82 o 
   8  -2   5       18.81      -21.86     63.93 o 
  -8  -1   5       66.28       68.97     37.27 o 
  -7  -1   5      701.96      801.25    180.34 o 
  -6  -1   5        0.27      -25.26     38.96 o 
  -5  -1   5      346.89      428.73     68.32 o 
  -4  -1   5     1628.18     1794.10     74.26 o 
  -3  -1   5      259.94      348.18     31.81 o 
  -2  -1   5     3223.15     3376.02     76.11 o 
  -1  -1   5     2214.39     2076.18     65.63 o 
   0  -1   5      496.43      404.97     39.78 o 
   1  -1   5     2914.40     3063.58     94.87 o 
   2  -1   5      869.96      797.83     90.74 o 
   3  -1   5       28.78       11.41     25.57 o 
   4  -1   5      953.91     1102.72    131.25 o 
   5  -1   5      153.32      213.87     34.87 o 
   6  -1   5       36.77       23.59     23.24 o 
   7  -1   5      215.04      313.59    250.78 o 
   8  -1   5      125.59       57.78     95.03 o 
  -9   0   5      101.86       30.10     37.26 o 
  -8   0   5       67.89       36.67     36.65 o 
  -7   0   5      222.96      148.60     42.57 o 
  -6   0   5      379.96      571.59     65.89 o 
  -5   0   5      294.84      322.07     62.01 o 
  -4   0   5     3670.95     4107.94    122.99 o 
  -3   0   5       74.80       59.85     27.78 o 
  -2   0   5      695.90      543.19     30.49 o 
  -1   0   5      826.71      749.10     73.93 o 
   0   0   5      568.29      565.39     45.49 o 
   1   0   5      370.46      339.77     30.69 o 
   2   0   5     4393.22     4336.48    123.72 o 
   3   0   5     2888.09     2690.49    191.64 o 
   4   0   5      139.69      148.48     27.51 o 
   5   0   5      369.98      108.42    120.65 o 
   6   0   5      360.17      152.39     93.31 o 
   7   0   5        8.39       84.75     75.82 o 
  -9   1   5       41.88       -8.87     72.14 o 
  -8   1   5       39.54        8.33     62.47 o 
  -7   1   5      279.76      144.95    131.79 o 
  -6   1   5      258.45      142.77     66.13 o 
  -5   1   5      478.84      632.20    104.85 o 
  -4   1   5     1111.99     1460.83     63.77 o 
  -3   1   5     3417.66     3953.64    189.69 o 
  -2   1   5     2920.72     3166.42    165.70 o 
  -1   1   5     1523.49     1854.05     86.82 o 
   0   1   5     1027.89     1033.91     39.46 o 
   1   1   5     1249.81     1268.90     46.31 o 
   2   1   5     1371.00     1571.89     51.27 o 
   3   1   5     1619.39     1606.43    161.10 o 
   4   1   5     2374.47     2264.98    186.62 o 
   5   1   5        1.61      -16.91     42.92 o 
   6   1   5      111.01      172.07     93.45 o 
   7   1   5      276.52      395.91    185.09 o 
  -8   2   5       78.63       38.14     37.20 o 
  -7   2   5      804.68     1087.93     99.98 o 
  -6   2   5      177.94      105.96     55.83 o 
  -5   2   5        2.89       -9.67     30.39 o 
  -4   2   5      523.10      535.18    249.80 o 
  -3   2   5      378.68      678.70     97.63 o 
  -2   2   5     1264.60     1537.32    123.58 o 
  -1   2   5     7006.29     7795.96    189.89 o 
   0   2   5     1079.91     1093.64     67.50 o 
   1   2   5       82.76       52.24     32.20 o 
   2   2   5     4396.64     4799.67    133.79 o 
   3   2   5      221.72      143.39     30.14 o 
   4   2   5      544.43      420.79     90.73 o 
   5   2   5        7.79       14.57     60.35 o 
   6   2   5        1.01       17.52     67.78 o 
   7   2   5       90.44       78.21    102.38 o 
  -8   3   5       58.77      146.76     47.63 o 
  -7   3   5       39.01       23.06     71.36 o 
  -6   3   5      373.07      158.17     95.08 o 
  -5   3   5      427.73      492.78    253.57 o 
  -4   3   5        4.56        2.14     33.88 o 
  -3   3   5     3152.81     2999.81    521.93 o 
  -2   3   5     1655.61     1611.54     47.11 o 
  -1   3   5      811.76      935.05     50.21 o 
   0   3   5     1106.66     1132.97     80.16 o 
   1   3   5       27.98       42.71     35.58 o 
   2   3   5       95.07       97.13     34.75 o 
   3   3   5      468.16      400.17     47.53 o 
   4   3   5      655.08      476.18    147.57 o 
   5   3   5      379.80      172.95    116.05 o 
   6   3   5      176.37      326.07    128.18 o 
   7   3   5       26.65      119.80     93.82 o 
  -8   4   5       29.02       16.52     40.15 o 
  -7   4   5      133.62       75.12    103.77 o 
  -6   4   5        9.74       27.58     56.38 o 
  -5   4   5      728.62      654.68    419.69 o 
  -4   4   5      822.89      730.68    184.45 o 
  -3   4   5       30.87       28.12     26.23 o 
  -2   4   5     1347.50     1439.79    101.48 o 
  -1   4   5     1878.99     2390.34    104.02 o 
   0   4   5      369.26      403.52     93.40 o 
   1   4   5       28.54       24.83     32.79 o 
   2   4   5      332.43      275.09     59.86 o 
   3   4   5      975.28      901.11    235.30 o 
   4   4   5     1120.14     1679.87    220.93 o 
   5   4   5      182.05      127.76    131.39 o 
   6   4   5       28.51       49.10    128.04 o 
  -7   5   5      366.07      -41.90     51.36 o 
  -6   5   5      171.84       25.82     58.81 o 
  -5   5   5       30.00       19.45     37.51 o 
  -4   5   5      269.42      283.56     78.53 o 
  -3   5   5      232.15      264.98     66.21 o 
  -2   5   5      210.44      195.36     61.19 o 
  -1   5   5      972.17     1215.76    178.11 o 
   0   5   5      502.79      537.17    112.94 o 
   1   5   5       14.87       11.43     34.54 o 
   2   5   5      993.97     1041.06    204.75 o 
   3   5   5      629.73      408.41    384.68 o 
   4   5   5       61.17      -21.67     51.61 o 
   5   5   5      388.18      344.23    159.84 o 
  -7   6   5        0.30       80.11     94.15 o 
  -6   6   5      240.04       -7.61     44.64 o 
  -5   6   5      176.15      200.52    170.30 o 
  -4   6   5       87.64      101.98     91.08 o 
  -3   6   5      216.40      299.32     73.56 o 
  -2   6   5      337.23      388.77    206.15 o 
  -1   6   5       30.02       20.87     51.34 o 
   0   6   5      767.83      914.48    112.83 o 
   1   6   5      422.81      560.25    142.24 o 
   2   6   5       82.37      114.63     42.68 o 
   3   6   5      364.36      254.12    261.38 o 
   4   6   5      185.94       45.67     88.85 o 
   5   6   5        2.17      149.52    145.34 o 
  -6   7   5        5.59        9.51     37.04 o 
  -5   7   5       15.61      103.79     57.70 o 
  -4   7   5      351.35      679.09    213.82 o 
  -3   7   5      205.86      234.39     59.66 o 
  -2   7   5      239.61      362.19     86.48 o 
  -1   7   5     1015.75     1525.00    631.69 o 
   0   7   5       50.63       32.71     57.97 o 
   1   7   5       77.67      159.99     77.17 o 
   2   7   5      203.12      281.97    127.18 o 
   3   7   5        0.28      -17.94     35.05 o 
  -5   8   5        0.18      -75.05     51.92 o 
  -4   8   5        7.02       27.66     44.36 o 
  -3   8   5      211.13      315.83     83.41 o 
  -2   8   5        2.48      132.90     76.77 o 
  -1   8   5       99.78      183.46     79.24 o 
   0   8   5      248.96      257.32     91.22 o 
   1   8   5        0.15        7.76     60.45 o 
   2   8   5      103.77       67.54     46.89 o 
  -2   9   5       53.20       94.73     85.36 o 
  -1   9   5       92.88      181.89     83.03 o 
  -2 -10   6      319.28      222.19    107.19 o 
  -1 -10   6      130.67      149.43     99.48 o 
   0 -10   6      268.53      311.26     76.33 o 
   1 -10   6      229.09      357.39    125.61 o 
   2 -10   6       21.15      116.71    145.20 o 
   3 -10   6       97.42      126.01    139.06 o 
  -4  -9   6      535.81      407.73     74.66 o 
  -3  -9   6      104.90       25.55     36.41 o 
  -2  -9   6        3.38       43.07     67.71 o 
  -1  -9   6      624.00      402.07    118.84 o 
   0  -9   6        5.24      -53.12     89.64 o 
   1  -9   6      205.65      171.67    112.68 o 
   2  -9   6      243.99      487.84    148.53 o 
   3  -9   6       50.54       61.57    115.21 o 
   4  -9   6       11.95       85.69     91.68 o 
  -5  -8   6      240.35      227.56     60.89 o 
  -4  -8   6      141.02       65.79     53.99 o 
  -3  -8   6      199.75      224.68     47.80 o 
  -2  -8   6      284.47      211.42    105.29 o 
  -1  -8   6       53.65       36.43     63.09 o 
   0  -8   6      269.54      207.97    111.57 o 
   1  -8   6      337.75      294.02     87.19 o 
   2  -8   6       94.96       84.18    107.25 o 
   3  -8   6      899.82      986.26    420.94 o 
   4  -8   6       60.77      215.94    144.22 o 
   5  -8   6       23.78      157.87    165.14 o 
  -6  -7   6       16.27       19.01     41.52 o 
  -5  -7   6       80.30       44.67     45.22 o 
  -4  -7   6      616.36      691.72    100.97 o 
  -3  -7   6      450.23      536.30    113.59 o 
  -2  -7   6     1070.71      762.86    142.97 o 
  -1  -7   6     1323.90     1060.16    220.37 o 
   0  -7   6      158.94      156.71    109.07 o 
   1  -7   6      737.00      601.99    109.79 o 
   2  -7   6      601.78      473.64    147.05 o 
   3  -7   6      267.35      226.36    123.51 o 
   4  -7   6      304.41      324.48    123.72 o 
   5  -7   6       24.74       -1.82    109.49 o 
   6  -7   6      121.66       39.10    123.76 o 
  -7  -6   6      274.03      387.46     72.28 o 
  -6  -6   6      448.79      466.98     73.28 o 
  -5  -6   6       63.47       64.13     44.06 o 
  -4  -6   6      318.26      310.30     60.33 o 
  -3  -6   6      613.10      616.15     74.68 o 
  -2  -6   6       47.40       14.03     34.84 o 
  -1  -6   6     2643.64     2298.89    213.55 o 
   0  -6   6      699.23      665.87    164.72 o 
   1  -6   6      338.57      302.83     91.03 o 
   2  -6   6      631.52      734.67    197.92 o 
   3  -6   6      642.96      713.73    134.65 o 
   4  -6   6       70.96       82.81     93.27 o 
   5  -6   6      265.68      384.83    155.16 o 
   6  -6   6       56.91      -14.14    140.87 o 
   7  -6   6        3.06      142.72    155.40 o 
  -7  -5   6       14.78      -15.91     40.12 o 
  -6  -5   6      544.32      621.13     76.47 o 
  -5  -5   6      694.20      802.98     71.17 o 
  -4  -5   6       28.17       29.33     42.53 o 
  -3  -5   6     1211.68     1080.31    212.29 o 
  -2  -5   6     2400.60     2645.31    130.12 o 
  -1  -5   6       37.25       31.97     36.30 o 
   0  -5   6      765.36      619.86    192.20 o 
   1  -5   6       47.78       38.10     86.50 o 
   2  -5   6       30.26        3.95     62.80 o 
   3  -5   6      472.64      550.93    103.28 o 
   4  -5   6     1864.41     2087.00    235.47 o 
   5  -5   6        3.11       25.80     64.02 o 
   6  -5   6      151.16      295.72    177.69 o 
   7  -5   6       66.88      432.66    321.91 o 
  -8  -4   6       72.24      112.70    120.51 o 
  -7  -4   6      346.56      300.38    163.67 o 
  -6  -4   6      314.44      276.39     51.77 o 
  -5  -4   6      588.68      623.49     62.78 o 
  -4  -4   6      744.64      694.19    106.14 o 
  -3  -4   6        0.50       13.87     38.36 o 
  -2  -4   6      606.14      611.92     67.84 o 
  -1  -4   6     5487.80     5929.19    194.55 o 
   0  -4   6       39.34        1.14     26.97 o 
   1  -4   6      511.11      332.62    106.53 o 
   2  -4   6     1019.05      962.96    159.26 o 
   3  -4   6      224.33      186.39    113.30 o 
   4  -4   6       26.59       77.81    106.44 o 
   5  -4   6      742.01      879.22    127.37 o 
   6  -4   6       77.12      163.75    226.23 o 
   7  -4   6       56.01      247.43    270.87 o 
  -8  -3   6       33.99      106.28    157.05 o 
  -7  -3   6      286.59      377.71    128.88 o 
  -6  -3   6      864.62     1008.67     74.90 o 
  -5  -3   6      283.45      275.35     51.48 o 
  -4  -3   6      141.85      168.95     46.49 o 
  -3  -3   6      169.18      179.87     47.63 o 
  -2  -3   6      194.47      175.33     44.06 o 
  -1  -3   6      850.77      752.30    108.08 o 
   0  -3   6     5068.77     4620.52    120.79 o 
   1  -3   6       13.11        7.59     37.53 o 
   2  -3   6      124.82      162.91     36.67 o 
   3  -3   6     1933.18     1582.42    167.75 o 
   4  -3   6        3.53       12.84     26.85 o 
   5  -3   6      406.45      451.25     41.82 o 
   6  -3   6      232.62      354.67     52.49 o 
   7  -3   6        9.28        5.56     62.21 o 
  -8  -2   6      133.20       65.49     39.47 o 
  -7  -2   6      237.52      213.98     54.18 o 
  -6  -2   6      425.49      398.30     85.09 o 
  -5  -2   6      771.98     1006.27     59.03 o 
  -4  -2   6      321.05      330.64     39.31 o 
  -3  -2   6        4.94       41.42     27.43 o 
  -2  -2   6     4300.17     4310.01     89.64 o 
  -1  -2   6     2169.72     2076.35     82.58 o 
   0  -2   6     1475.04     1467.30     77.13 o 
   1  -2   6     2870.95     2623.54    100.71 o 
   2  -2   6      714.86      806.27     72.41 o 
   3  -2   6     1403.34     1568.03    126.57 o 
   4  -2   6      760.57      955.60     87.73 o 
   5  -2   6      117.80      161.01     44.24 o 
   6  -2   6      330.75      528.95     66.25 o 
   7  -2   6      402.20      465.44     53.23 o 
  -8  -1   6        3.20       -3.40     32.26 o 
  -7  -1   6      195.52      185.26     52.72 o 
  -6  -1   6      488.54      613.07     67.94 o 
  -5  -1   6      196.39      217.09     42.09 o 
  -4  -1   6     3230.69     3922.31    174.70 o 
  -3  -1   6     2370.71     2334.19     70.33 o 
  -2  -1   6      440.23      493.91     47.77 o 
  -1  -1   6     6118.65     5976.64    126.31 o 
   0  -1   6      612.99      574.63     40.65 o 
   1  -1   6     1499.81     1336.71     69.89 o 
   2  -1   6      409.93      390.69     46.33 o 
   3  -1   6      243.82      289.70     54.95 o 
   4  -1   6      237.38      294.38     38.55 o 
   5  -1   6     1053.83     1607.94    227.07 o 
   6  -1   6       26.70       36.80     35.01 o 
   7  -1   6       35.12      124.82    125.81 o 
  -8   0   6      167.08      107.43     54.52 o 
  -7   0   6        0.31        0.20     33.21 o 
  -6   0   6     1871.03     2439.48    120.98 o 
  -5   0   6     1170.38     1540.05     67.06 o 
  -4   0   6      532.40      589.99     43.72 o 
  -3   0   6       50.41       55.14     23.99 o 
  -2   0   6     1002.33     1133.68    101.91 o 
  -1   0   6       88.71       99.64     40.73 o 
   0   0   6     1108.78     1316.33     55.85 o 
   1   0   6      203.62      157.51     28.55 o 
   2   0   6      107.34       80.62     38.40 o 
   3   0   6     1863.71     1738.53     83.27 o 
   4   0   6      722.18      721.99    117.02 o 
   5   0   6       16.50       21.99     19.40 o 
   6   0   6      355.46      259.48    154.40 o 
   7   0   6        6.90      -24.88     58.81 o 
  -8   1   6       82.98       75.68     94.70 o 
  -7   1   6      428.90      294.90    119.85 o 
  -6   1   6       83.27       21.34     33.50 o 
  -5   1   6      557.89      646.42     55.46 o 
  -4   1   6      775.47      983.88    116.60 o 
  -3   1   6       64.84       50.77     61.93 o 
  -2   1   6     1245.36     1497.15    126.37 o 
  -1   1   6     1622.17     1742.44     88.27 o 
   0   1   6      109.99       74.39     26.65 o 
   1   1   6     2130.90     2211.94     86.24 o 
   2   1   6     1223.77     1192.83     42.92 o 
   3   1   6      189.95      170.28     76.11 o 
   4   1   6      404.35      305.50     87.89 o 
   5   1   6       64.34       72.18     49.06 o 
   6   1   6       59.69      113.46     88.29 o 
   7   1   6      295.80      298.94    161.52 o 
  -8   2   6        0.66       24.01     33.49 o 
  -7   2   6      123.92       69.01     60.53 o 
  -6   2   6      253.65      347.09     96.10 o 
  -5   2   6       16.34       -3.07     22.77 o 
  -4   2   6      443.11      427.92    102.38 o 
  -3   2   6      523.70      793.91    114.09 o 
  -2   2   6       48.93       75.60     65.28 o 
  -1   2   6     1833.84     1883.85    202.10 o 
   0   2   6     1861.34     1984.34     76.95 o 
   1   2   6       66.17       40.88     29.71 o 
   2   2   6     1818.98     1925.63     74.57 o 
   3   2   6      243.69      226.62     35.92 o 
   4   2   6       18.27       12.25     56.70 o 
   5   2   6      226.40      171.71     82.08 o 
   6   2   6       76.11      108.81     82.08 o 
  -8   3   6       76.26      -49.76     45.28 o 
  -7   3   6       31.56      -26.86     37.38 o 
  -6   3   6      147.75       32.34     49.90 o 
  -5   3   6      447.09       94.39     24.25 o 
  -4   3   6       46.02       52.16     46.59 o 
  -3   3   6      489.47      653.03     73.64 o 
  -2   3   6     1606.07     2264.84    176.58 o 
  -1   3   6      117.43      147.44     49.39 o 
   0   3   6      622.63      754.66     65.86 o 
   1   3   6      308.73      252.68     69.60 o 
   2   3   6      384.65      217.73     45.33 o 
   3   3   6     1896.92     2019.30    104.19 o 
   4   3   6     1301.10     1340.42    100.11 o 
   5   3   6        8.90       14.65     64.58 o 
   6   3   6      194.19      375.58    105.01 o 
  -8   4   6        0.39        7.81     29.85 o 
  -7   4   6      237.78       19.69     24.55 o 
  -6   4   6      148.37       28.25     26.65 o 
  -5   4   6      152.95       35.13     46.66 o 
  -4   4   6      732.75     1095.18    149.24 o 
  -3   4   6      245.00       58.94     53.28 o 
  -2   4   6     1714.20     1858.75     76.94 o 
  -1   4   6     1506.02     1666.98    148.48 o 
   0   4   6      192.42      149.96     57.43 o 
   1   4   6      248.65      366.96    125.39 o 
   2   4   6      397.96      142.32     46.40 o 
   3   4   6       57.41        2.05     27.26 o 
   4   4   6      434.29      160.36    160.26 o 
   5   4   6      240.31      111.30    124.14 o 
  -7   5   6       20.33      142.89    131.71 o 
  -6   5   6      376.49       49.11     49.93 o 
  -5   5   6      221.51       57.19     50.35 o 
  -4   5   6      162.46      141.14     27.62 o 
  -3   5   6       85.65      105.04     39.62 o 
  -2   5   6       69.18       58.82     36.21 o 
  -1   5   6      442.63      381.24     61.96 o 
   0   5   6      706.25      900.65     69.06 o 
   1   5   6      179.59      136.65     52.66 o 
   2   5   6      154.29      243.52    146.59 o 
   3   5   6      541.95      370.86    316.89 o 
   4   5   6       30.84        0.63     28.15 o 
   5   5   6      129.01       99.03    126.92 o 
  -6   6   6       33.67       -3.63     82.57 o 
  -5   6   6       90.81       12.97     40.58 o 
  -4   6   6      113.31      157.45     45.54 o 
  -3   6   6        2.03       35.78     35.46 o 
  -2   6   6      674.11      818.31     74.19 o 
  -1   6   6      193.07      141.47     42.56 o 
   0   6   6      257.68      245.98     60.05 o 
   1   6   6      375.37      421.32    131.41 o 
   2   6   6       84.13       73.60     46.90 o 
   3   6   6       95.13       28.47     50.21 o 
   4   6   6      272.93      345.35    148.40 o 
  -5   7   6        0.45       79.61     59.56 o 
  -4   7   6      334.60      510.35    151.00 o 
  -3   7   6      237.64      154.06    150.78 o 
  -2   7   6       86.34      137.71     71.41 o 
  -1   7   6      961.41     1082.48     96.69 o 
   0   7   6       89.11       97.19     54.80 o 
   1   7   6        5.26        3.90     35.70 o 
   2   7   6       97.70      113.78    119.11 o 
   3   7   6       37.68      -50.75     74.76 o 
  -4   8   6       20.80      -66.11     63.88 o 
  -3   8   6      108.11       59.82     55.79 o 
  -2   8   6      107.28      153.61     67.86 o 
  -1   8   6        0.07       13.90     46.35 o 
   0   8   6      247.13      244.40    137.67 o 
   1   8   6       77.56       61.51     51.26 o 
  -2 -10   7      213.96      180.96    114.30 o 
  -1 -10   7      254.08      153.08     66.57 o 
   0 -10   7       38.06      142.10    104.19 o 
   1 -10   7      260.63      379.69    143.66 o 
   2 -10   7       40.06       30.30    108.25 o 
  -4  -9   7      283.89      236.32     69.50 o 
  -3  -9   7      192.00      246.56     72.71 o 
  -2  -9   7        6.85       45.73     56.41 o 
  -1  -9   7      502.01      551.01    172.81 o 
   0  -9   7      135.53       56.82     55.89 o 
   1  -9   7        1.13      -18.73     92.63 o 
   2  -9   7      226.07      239.26    142.45 o 
   3  -9   7      182.95      321.66    146.65 o 
   4  -9   7        0.29       81.38    135.31 o 
  -5  -8   7      466.96      593.58    120.00 o 
  -4  -8   7       17.06       26.81     50.48 o 
  -3  -8   7      115.30      107.40     48.42 o 
  -2  -8   7      333.89      148.43     50.36 o 
  -1  -8   7       63.23      170.97    106.03 o 
   0  -8   7       72.33      110.43    105.08 o 
   1  -8   7     1324.68      960.63    280.77 o 
   2  -8   7        7.12       -6.39     65.65 o 
   3  -8   7      173.64      202.40    173.09 o 
   4  -8   7      186.60      413.72    165.82 o 
   5  -8   7       10.64       66.54    130.95 o 
  -6  -7   7      177.29      132.85     55.26 o 
  -5  -7   7       93.61       29.10     47.07 o 
  -4  -7   7     1261.74     1358.48    181.79 o 
  -3  -7   7        9.49      -12.11     41.33 o 
  -2  -7   7       92.77      101.05     43.99 o 
  -1  -7   7     1562.44     1236.84    358.60 o 
   0  -7   7       17.44       -8.97     84.49 o 
   1  -7   7      198.37      263.66    125.46 o 
   2  -7   7      652.78      558.45    156.86 o 
   3  -7   7        1.73      -56.11    151.33 o 
   4  -7   7       78.69       90.43    126.12 o 
   5  -7   7      129.24      382.96    182.86 o 
   6  -7   7        1.06      -88.16    149.71 o 
  -6  -6   7      330.42      368.34     63.42 o 
  -5  -6   7       32.63       42.44     48.30 o 
  -4  -6   7        0.37        7.32     40.70 o 
  -3  -6   7     1382.77     1403.28    104.91 o 
  -2  -6   7      599.14      531.01    156.92 o 
  -1  -6   7      288.81      306.46     56.66 o 
   0  -6   7      540.03      171.26    158.87 o 
   1  -6   7      141.48      131.54    109.27 o 
   2  -6   7      653.14      678.08    234.32 o 
   3  -6   7      441.97      609.03    127.25 o 
   4  -6   7        6.64       15.22     83.60 o 
   5  -6   7       46.22      246.51    149.16 o 
   6  -6   7      132.81      226.17    165.67 o 
  -7  -5   7      142.41      221.85     57.40 o 
  -6  -5   7        0.83       27.06     40.78 o 
  -5  -5   7      787.87      894.18    107.93 o 
  -4  -5   7      773.76      847.90    149.95 o 
  -3  -5   7      372.79      294.98     93.92 o 
  -2  -5   7     1174.91     1050.82    146.42 o 
  -1  -5   7      634.50      581.38     80.39 o 
   0  -5   7      321.46      376.59     82.78 o 
   1  -5   7      753.76      701.68    161.65 o 
   2  -5   7      127.57      121.55     68.03 o 
   3  -5   7      562.80      669.63    162.56 o 
   4  -5   7     1545.16     1987.24    360.55 o 
   5  -5   7       88.34      138.21    133.90 o 
   6  -5   7      182.17      470.23    176.98 o 
  -7  -4   7      342.19      457.16    149.13 o 
  -6  -4   7     1255.86     1450.99     90.29 o 
  -5  -4   7      130.77      131.41     47.48 o 
  -4  -4   7      498.45      482.45     83.14 o 
  -3  -4   7       77.78       51.14     46.62 o 
  -2  -4   7      508.37      439.66    125.13 o 
  -1  -4   7     4068.55     4414.07    203.40 o 
   0  -4   7      422.72      499.76     72.12 o 
   1  -4   7      326.08      393.44     71.43 o 
   2  -4   7     1177.48     1008.53    135.21 o 
   3  -4   7      346.80      255.84     47.99 o 
   4  -4   7        0.35       20.53     32.46 o 
   5  -4   7      566.02      636.66     99.63 o 
   6  -4   7        1.20      100.79     65.97 o 
   7  -4   7       19.35       79.00     45.00 o 
  -8  -3   7       63.91       99.03     98.19 o 
  -7  -3   7        4.16       -3.35     74.20 o 
  -6  -3   7      647.56      937.50     62.57 o 
  -5  -3   7      275.90      331.31     62.55 o 
  -4  -3   7        2.43        6.25     42.50 o 
  -3  -3   7      520.89      602.36     94.57 o 
  -2  -3   7      747.77      686.53    155.51 o 
  -1  -3   7        5.87        2.27     27.25 o 
   0  -3   7     2173.79     2191.78    106.86 o 
   1  -3   7     1615.53     1659.69    134.81 o 
   2  -3   7        4.66       15.32     39.12 o 
   3  -3   7      749.78     1103.93    119.69 o 
   4  -3   7      269.43      443.11     59.34 o 
   5  -3   7       19.89       13.78     35.81 o 
   6  -3   7      194.45      318.26     49.25 o 
   7  -3   7       30.97       79.31    117.02 o 
  -8  -2   7       95.30       58.67    101.26 o 
  -7  -2   7      121.02      145.63     51.75 o 
  -6  -2   7       12.42        8.63     32.10 o 
  -5  -2   7      714.37      916.79     64.02 o 
  -4  -2   7     1337.77     1503.61     77.71 o 
  -3  -2   7       47.55      116.07     35.07 o 
  -2  -2   7     1296.44     1269.74     66.15 o 
  -1  -2   7     3217.95     3200.29    158.81 o 
   0  -2   7        0.15       35.07     37.40 o 
   1  -2   7      615.49      573.89     61.03 o 
   2  -2   7       53.07       87.90     42.98 o 
   3  -2   7      107.36      104.98     42.27 o 
   4  -2   7      336.70      627.67    141.43 o 
   5  -2   7     1335.82     1853.59     83.28 o 
   6  -2   7       82.98      129.16    140.18 o 
   7  -2   7      106.93      311.04    265.57 o 
  -8  -1   7       23.57       26.96     36.93 o 
  -7  -1   7       12.75      -23.03     60.11 o 
  -6  -1   7     1026.86     1133.90    182.72 o 
  -5  -1   7       40.60       48.91     39.62 o 
  -4  -1   7      301.68      375.63     47.27 o 
  -3  -1   7      838.77      866.72     48.82 o 
  -2  -1   7       41.43       46.64     29.06 o 
  -1  -1   7     3198.62     3139.77     83.09 o 
   0  -1   7     1879.42     1829.26    118.09 o 
   1  -1   7        4.68       -4.16     22.99 o 
   2  -1   7      438.91      488.71     56.70 o 
   3  -1   7      742.07      842.67     62.94 o 
   4  -1   7        0.66        0.08     26.78 o 
   5  -1   7      374.75      801.10    303.78 o 
   6  -1   7      176.33      160.06    108.10 o 
   7  -1   7        3.30       48.36     58.77 o 
  -8   0   7       93.67      109.59     51.14 o 
  -7   0   7       88.22       60.90     51.66 o 
  -6   0   7      747.15      836.87     78.37 o 
  -5   0   7      466.59      671.23    101.83 o 
  -4   0   7      487.53      610.31     46.45 o 
  -3   0   7      196.52      321.81     59.84 o 
  -2   0   7      909.11     1141.61     85.47 o 
  -1   0   7      562.61      736.15     55.56 o 
   0   0   7     2988.21     3250.50     97.43 o 
   1   0   7     2914.37     2793.53    133.65 o 
   2   0   7      104.32      110.67     28.16 o 
   3   0   7      784.39      796.75    119.53 o 
   4   0   7      693.53      834.03    107.54 o 
   5   0   7       15.16        0.41     19.87 o 
   6   0   7      300.39      239.10    147.29 o 
   7   0   7       76.78     -103.46     88.54 o 
  -8   1   7       11.89       -3.34     31.22 o 
  -7   1   7      114.47      111.27     50.90 o 
  -6   1   7      861.53      960.04    150.60 o 
  -5   1   7     1732.10     2225.51    189.69 o 
  -4   1   7      908.94     1322.25    147.29 o 
  -3   1   7      186.42      180.48     83.69 o 
  -2   1   7      386.16      447.79     78.25 o 
  -1   1   7     1665.37     2017.64    102.47 o 
   0   1   7     1211.31     1291.41     55.79 o 
   1   1   7     1254.25     1386.45     60.58 o 
   2   1   7     1182.15     1283.86     55.10 o 
   3   1   7       69.87       39.36     60.82 o 
   4   1   7      138.53      122.57     71.25 o 
   5   1   7      518.15      430.94    131.53 o 
   6   1   7        3.15       25.42     98.47 o 
  -8   2   7       54.16       59.74     38.67 o 
  -7   2   7        5.90       26.45     30.87 o 
  -6   2   7      322.07      160.54    186.62 o 
  -5   2   7      116.63       88.99     84.52 o 
  -4   2   7      166.66      153.15     54.68 o 
  -3   2   7     1158.63     1421.84    100.70 o 
  -2   2   7      907.67     1232.70    134.18 o 
  -1   2   7      272.09      225.44     41.90 o 
   0   2   7     2299.06     2432.55     88.47 o 
   1   2   7       76.52       89.68     33.75 o 
   2   2   7      111.44      107.22     33.23 o 
   3   2   7       62.77       53.87     26.29 o 
   4   2   7       78.84       84.98     67.49 o 
   5   2   7       50.79       90.00     76.57 o 
   6   2   7      175.80       68.56    181.04 o 
  -7   3   7       40.94       45.64     51.92 o 
  -6   3   7        0.58       -8.65     76.99 o 
  -5   3   7      785.88     1140.93    165.42 o 
  -4   3   7      605.34      717.19     85.08 o 
  -3   3   7       28.25      -25.38     45.75 o 
  -2   3   7      566.11      469.20    108.79 o 
  -1   3   7      269.69      402.51    116.37 o 
   0   3   7        0.25        0.23     25.27 o 
   1   3   7      165.96      133.41     46.95 o 
   2   3   7      379.22      320.56     44.57 o 
   3   3   7      622.46      312.13     78.84 o 
   4   3   7      388.91      339.70     88.00 o 
   5   3   7      256.57      325.68     96.89 o 
  -7   4   7      118.00      -12.00     87.59 o 
  -6   4   7      431.39       -5.58     82.01 o 
  -5   4   7        1.87        3.91     81.18 o 
  -4   4   7      244.11      164.03    106.28 o 
  -3   4   7      508.25      446.33    126.37 o 
  -2   4   7      118.88      129.61     42.54 o 
  -1   4   7      265.57      270.37     62.06 o 
   0   4   7      740.71     1080.55     93.40 o 
   1   4   7      573.92      632.81    221.35 o 
   2   4   7      292.78      138.91     47.35 o 
   3   4   7      528.94      312.24    159.84 o 
   4   4   7       61.99       19.61     34.83 o 
   5   4   7      174.61      175.34     91.62 o 
  -7   5   7       28.59       -1.67     91.78 o 
  -5   5   7      166.34       -8.37     88.43 o 
  -4   5   7        4.28      -49.65     90.66 o 
  -3   5   7       35.30       52.44     86.20 o 
  -2   5   7      482.23      697.34    208.94 o 
  -1   5   7       10.67      -13.05     33.24 o 
   0   5   7      643.95      810.59    324.01 o 
   1   5   7      687.31      858.50    153.29 o 
   2   5   7        2.14       24.36     39.71 o 
   3   5   7      484.16      208.67    223.58 o 
   4   5   7       93.85       71.41    104.61 o 
  -6   6   7       27.87       -6.97     95.96 o 
  -5   6   7       96.39       -5.58     91.50 o 
  -4   6   7      215.05       67.81    158.17 o 
  -3   6   7       66.09       36.91     25.60 o 
  -2   6   7      338.23      426.81     47.48 o 
  -1   6   7      349.37      298.52    101.99 o 
   0   6   7      114.27      128.24     59.17 o 
   1   6   7      218.74      243.47     98.47 o 
   2   6   7       64.65        3.01     47.62 o 
   3   6   7        0.63      -14.14     38.03 o 
  -5   7   7       68.98       19.81     63.04 o 
  -4   7   7       72.75      158.45    116.32 o 
  -3   7   7      189.05      250.35    123.18 o 
  -2   7   7        2.57      -13.11     35.97 o 
  -1   7   7      267.03      270.93     81.15 o 
   0   7   7      167.90       97.84     48.44 o 
   1   7   7        7.01        7.40     49.73 o 
   2   7   7       10.07       36.36     52.78 o 
  -1 -10   8      180.82       58.48    110.32 o 
   0 -10   8       93.07      245.58    149.94 o 
   1 -10   8       72.94      144.64    136.23 o 
  -3  -9   8      293.00      357.58     66.30 o 
  -2  -9   8        1.62       14.53     63.00 o 
  -1  -9   8       69.43       47.02     87.68 o 
   0  -9   8      394.13      485.96    153.07 o 
   1  -9   8      102.33      239.55     99.78 o 
   2  -9   8       58.69       63.72    180.07 o 
   3  -9   8      168.57      350.22    166.22 o 
  -4  -8   8       91.71       43.86     57.59 o 
  -3  -8   8        2.31       18.31     51.14 o 
  -2  -8   8      312.67      332.88     80.56 o 
  -1  -8   8      333.45      216.16     59.64 o 
   0  -8   8       33.01       84.11     85.91 o 
   1  -8   8      971.52      911.58    279.37 o 
   2  -8   8       38.94       55.31    114.32 o 
   3  -8   8       27.59       66.54     87.73 o 
   4  -8   8      194.27      193.55    145.61 o 
  -5  -7   8       80.04       99.02     56.81 o 
  -4  -7   8      689.87      784.74    134.67 o 
  -3  -7   8      320.09      262.57     73.65 o 
  -2  -7   8       95.62       50.21     58.85 o 
  -1  -7   8      322.41      347.68     67.29 o 
   0  -7   8      580.81      323.92    168.64 o 
   1  -7   8       30.43       11.97     97.91 o 
   2  -7   8      564.61      747.63    400.86 o 
   3  -7   8       11.52      136.70    127.56 o 
   4  -7   8       67.88      170.05    134.74 o 
   5  -7   8      115.16      393.74    173.55 o 
  -6  -6   8       32.85        9.32     46.34 o 
  -5  -6   8      511.09      480.30    109.33 o 
  -4  -6   8       62.63       81.41     55.88 o 
  -3  -6   8      843.47      875.54    172.77 o 
  -2  -6   8      352.57      358.90    117.80 o 
  -1  -6   8        1.03       -8.78     52.87 o 
   0  -6   8      455.40      776.58    169.96 o 
   1  -6   8      784.67      469.24    151.74 o 
   2  -6   8      124.58      126.61    122.20 o 
   3  -6   8      186.01      209.37    108.49 o 
   4  -6   8      382.55      460.27    134.43 o 
   5  -6   8       19.08       71.21     86.39 o 
   6  -6   8       94.14      369.82    221.07 o 
  -7  -5   8      208.78      276.16     75.93 o 
  -6  -5   8       97.35       91.84     50.01 o 
  -5  -5   8      408.24      396.48    105.88 o 
  -4  -5   8      818.95      105.17     79.89 o 
  -3  -5   8        7.53       19.19     46.43 o 
  -2  -5   8      437.80      520.35    190.57 o 
  -1  -5   8      739.75      185.49    105.89 o 
   0  -5   8      164.85      183.60     68.35 o 
   1  -5   8      291.48      336.39    116.90 o 
   2  -5   8     1604.10     2202.95    252.36 o 
   3  -5   8        0.34       -7.54     36.14 o 
   4  -5   8      406.70      530.28     60.86 o 
   5  -5   8      156.61      230.02    113.52 o 
   6  -5   8       68.13       88.07     86.24 o 
  -7  -4   8      118.78      113.56     46.76 o 
  -6  -4   8      499.53      590.26     72.13 o 
  -5  -4   8      129.79      126.11     48.78 o 
  -4  -4   8      164.88      108.29     53.49 o 
  -3  -4   8     1906.43     1793.91    271.80 o 
  -2  -4   8        6.62       12.56     42.85 o 
  -1  -4   8      563.56      553.21    117.96 o 
   0  -4   8     1474.91     1447.62    108.05 o 
   1  -4   8        3.38      -27.60     49.91 o 
   2  -4   8      187.55      298.27     67.87 o 
   3  -4   8      595.71      956.19    227.48 o 
   4  -4   8        6.57       -0.02     42.83 o 
   5  -4   8       69.19      203.15     70.40 o 
   6  -4   8      158.36      368.34    122.32 o 
  -7  -3   8      112.87      100.45     59.69 o 
  -6  -3   8       58.01       65.03     26.90 o 
  -5  -3   8      720.38      780.26     84.17 o 
  -4  -3   8      128.16       77.20     28.31 o 
  -3  -3   8      216.57      229.59     56.74 o 
  -2  -3   8     1389.15     1261.13    229.26 o 
  -1  -3   8      426.80      378.52     68.59 o 
   0  -3   8      258.91      263.26     75.53 o 
   1  -3   8     2321.07     2676.04    253.33 o 
   2  -3   8      170.78      200.22     55.80 o 
   3  -3   8      313.69      543.66     77.51 o 
   4  -3   8      627.04      944.76    111.56 o 
   5  -3   8        6.12       72.79     82.43 o 
   6  -3   8       64.06      142.84     88.29 o 
  -8  -2   8       43.93       12.34     31.92 o 
  -7  -2   8      170.80      202.38     56.31 o 
  -6  -2   8      198.48      242.24     50.93 o 
  -5  -2   8      161.70      175.23     38.08 o 
  -4  -2   8     1105.03     1226.06     90.97 o 
  -3  -2   8      479.24      486.96     49.98 o 
  -2  -2   8      458.12      503.74     47.99 o 
  -1  -2   8     2828.48     3029.09    142.55 o 
   0  -2   8      647.54      734.04    236.14 o 
   1  -2   8      400.30      513.39    133.96 o 
   2  -2   8      335.36      373.19     58.82 o 
   3  -2   8       33.34       61.98     59.99 o 
   4  -2   8      382.29      558.34    125.39 o 
   5  -2   8      871.94     1167.32    102.52 o 
   6  -2   8        5.56       80.06    134.74 o 
  -8  -1   8       80.13      140.40     90.03 o 
  -7  -1   8       28.82       31.66     37.59 o 
  -6  -1   8      737.07      984.02     74.70 o 
  -5  -1   8      875.08     1064.66     63.77 o 
  -4  -1   8        6.13       20.71     33.74 o 
  -3  -1   8     1027.82     1239.62    159.50 o 
  -2  -1   8        9.24       22.13     27.73 o 
  -1  -1   8      573.69      532.68     65.43 o 
   0  -1   8      460.28      514.64     72.11 o 
   1  -1   8      786.01      309.00     58.87 o 
   2  -1   8      102.38       97.78     45.01 o 
   3  -1   8      579.91      759.44     69.88 o 
   4  -1   8      260.55      337.96     44.69 o 
   5  -1   8        0.22        0.37    110.05 o 
   6  -1   8      267.85      312.49     98.88 o 
  -8   0   8       91.21       57.57     46.58 o 
  -7   0   8      181.46      137.31     45.16 o 
  -6   0   8       21.67       23.81     30.59 o 
  -5   0   8      175.70      286.25     91.22 o 
  -4   0   8      793.18     1089.19     98.63 o 
  -3   0   8        8.87      -35.23     49.43 o 
  -2   0   8       21.08       60.68     48.84 o 
  -1   0   8     1144.21     1339.53    150.70 o 
   0   0   8      120.31       80.34     40.61 o 
   1   0   8     1905.44     2111.73    120.92 o 
   2   0   8      519.24      444.52    111.02 o 
   3   0   8        8.20        2.19     30.37 o 
   4   0   8      673.08      501.16    239.90 o 
   5   0   8      114.03       81.25     24.03 o 
   6   0   8       55.10      141.10    123.16 o 
  -8   1   8       86.26       -3.07     68.34 o 
  -7   1   8       27.47       49.94     35.20 o 
  -6   1   8      611.99      986.67    149.80 o 
  -5   1   8      250.07      183.83     95.40 o 
  -4   1   8      203.69      189.41     95.68 o 
  -3   1   8      964.47     1295.19     96.52 o 
  -2   1   8        0.12       14.23     63.04 o 
  -1   1   8     1609.76     2033.88    141.71 o 
   0   1   8     1946.94     1993.58     77.71 o 
   1   1   8      101.76      111.84     31.37 o 
   2   1   8      326.12      336.94     38.14 o 
   3   1   8       24.39       48.87     62.05 o 
   4   1   8       55.63       51.65     68.89 o 
   5   1   8      465.03      347.00    209.22 o 
   6   1   8      121.68      -73.41     80.60 o 
  -7   2   8       14.47        0.56     74.20 o 
  -6   2   8       61.11       -1.67     46.31 o 
  -5   2   8      492.88      351.76    122.18 o 
  -4   2   8       47.61       10.88     75.60 o 
  -3   2   8      587.94      865.04    136.41 o 
  -2   2   8      483.47      577.16     71.13 o 
  -1   2   8        0.11        5.16     14.50 o 
   0   2   8     1569.44     1870.45     92.05 o 
   1   2   8      610.00      695.22     58.26 o 
   2   2   8       61.43       49.69     30.49 o 
   3   2   8      107.04       71.54     35.30 o 
   4   2   8      228.95      225.82     84.25 o 
   5   2   8       26.20       70.52     81.59 o 
  -7   3   8       55.28       -2.23     83.41 o 
  -6   3   8       83.76       -2.79     78.39 o 
  -5   3   8      410.31      -10.32     84.52 o 
  -4   3   8      577.49      347.02    124.69 o 
  -3   3   8       56.05       27.62     78.67 o 
  -2   3   8       92.72      101.54     83.13 o 
  -1   3   8      532.33      644.56     61.29 o 
   0   3   8      237.56      209.57     48.74 o 
   1   3   8     1205.54     1209.32     71.03 o 
   2   3   8      791.73      688.13     63.59 o 
   3   3   8        4.10       35.06     27.85 o 
   4   3   8      166.71      175.00     76.53 o 
   5   3   8      174.37      205.91     90.58 o 
  -7   4   8       19.40       -1.12     87.03 o 
  -5   4   8       25.77       -4.74     84.80 o 
  -4   4   8      375.69      385.52     80.06 o 
  -3   4   8      549.70      417.60    131.11 o 
  -2   4   8       17.97       56.91     82.29 o 
  -1   4   8       80.67       48.17     27.72 o 
   0   4   8      384.56      397.85    146.24 o 
   1   4   8       86.68       60.23     36.71 o 
   2   4   8       55.52       16.66     32.56 o 
   3   4   8      317.14      272.98     92.62 o 
   4   4   8       20.25      -10.26     58.44 o 
  -6   5   8       24.70      -10.32     97.63 o 
  -5   5   8       72.47        2.51     90.10 o 
  -4   5   8       61.59      214.80    127.76 o 
  -3   5   8       30.07      216.19    111.30 o 
  -2   5   8      184.63      315.75     74.76 o 
  -1   5   8      190.05      123.00     60.92 o 
   0   5   8       73.84       29.93     44.60 o 
   1   5   8      579.31      455.51    259.57 o 
   2   5   8       14.30       -8.23     38.96 o 
   3   5   8       69.04      -22.88     36.18 o 
  -2   6   8       39.77       -5.52     83.55 o 
  -1   6   8      359.33      207.88    125.67 o 
   0   6   8      202.59      317.27    177.83 o 
   1   6   8       76.01      192.49    191.92 o 
   2   6   8       58.76       57.33     59.98 o 
  -3   7   8      258.93      449.68    155.66 o 
  -2   7   8       39.31      -64.72     64.44 o 
  -1   7   8        1.06       20.93     54.15 o 
   0   7   8      118.95      204.52    118.00 o 
  -2  -9   9       78.06       93.52     72.37 o 
  -1  -9   9        3.73       88.92     74.94 o 
   0  -9   9      193.02       94.25     95.66 o 
   1  -9   9      265.21      202.40    148.37 o 
   2  -9   9       19.28      144.69    142.20 o 
  -4  -8   9      436.63      520.45     79.41 o 
  -3  -8   9      124.73       91.10     43.25 o 
  -2  -8   9      155.50      120.60     70.85 o 
  -1  -8   9      637.74      897.92    184.44 o 
   0  -8   9       61.74       71.68     53.50 o 
   1  -8   9      241.06      224.30    123.68 o 
   2  -8   9      295.98      485.88    166.47 o 
   3  -8   9        1.13       21.57    115.27 o 
   4  -8   9      226.61      380.02    252.87 o 
  -5  -7   9        9.22       -1.04     49.97 o 
  -4  -7   9      102.40       27.35     57.05 o 
  -3  -7   9      712.45      685.16    179.25 o 
  -2  -7   9       12.03      -12.48     55.61 o 
  -1  -7   9       15.31       40.09     60.98 o 
   0  -7   9     1091.95     1438.28    253.46 o 
   1  -7   9        7.54       19.15     46.65 o 
   2  -7   9      121.36      186.96     67.74 o 
   3  -7   9       56.47       62.66     62.03 o 
   4  -7   9        5.51       14.54     71.73 o 
  -6  -6   9        4.74       19.09     47.83 o 
  -5  -6   9      741.83      666.87    139.96 o 
  -4  -6   9      339.18      197.96     66.18 o 
  -3  -6   9       59.77       77.91     61.07 o 
  -2  -6   9      386.12      281.04    114.37 o 
  -1  -6   9       34.48       93.52     63.04 o 
   0  -6   9      311.50      199.62     80.31 o 
   1  -6   9      493.52      607.98    124.96 o 
   2  -6   9       17.18       54.96     66.02 o 
   3  -6   9       55.27      209.70    135.49 o 
   4  -6   9      264.96      535.06     67.30 o 
   5  -6   9       31.86      153.11     72.90 o 
  -6  -5   9      101.57       56.31     48.51 o 
  -5  -5   9       17.77        7.83     42.43 o 
  -4  -5   9      720.28      807.58    229.21 o 
  -3  -5   9      337.69      305.59     65.21 o 
  -2  -5   9      315.79      338.47     82.74 o 
  -1  -5   9      141.62      176.12     65.63 o 
   0  -5   9      463.46      478.28    166.06 o 
   1  -5   9      183.56      227.31     71.81 o 
   2  -5   9     1794.75     2285.19    312.32 o 
   3  -5   9       20.29       67.69     58.38 o 
   4  -5   9       88.22      204.05     65.91 o 
   5  -5   9       86.53      244.54     90.32 o 
  -7  -4   9        7.09       -1.76     36.37 o 
  -6  -4   9       53.80       36.06     46.81 o 
  -5  -4   9      250.19      240.55     70.11 o 
  -4  -4   9      128.37       88.40     49.69 o 
  -3  -4   9     1177.04     1276.76    289.63 o 
  -2  -4   9       36.23       11.17     45.18 o 
  -1  -4   9       21.35       45.35     50.94 o 
   0  -4   9     1159.23      725.23    416.34 o 
   1  -4   9      624.72      781.10    217.90 o 
   2  -4   9       62.01       39.72     50.86 o 
   3  -4   9      679.02     1080.38    109.73 o 
   4  -4   9       27.04       69.68     59.36 o 
   5  -4   9        5.04       26.42    151.19 o 
   6  -4   9      170.12      361.71    159.98 o 
  -7  -3   9      144.11      177.04     65.64 o 
  -6  -3   9        3.52       -0.12     21.64 o 
  -5  -3   9      211.66      112.39     52.46 o 
  -4  -3   9      585.01      208.11    110.07 o 
  -3  -3   9      262.14      202.36     87.16 o 
  -2  -3   9     1397.81     1422.56    279.41 o 
  -1  -3   9     1145.88     1147.90    282.53 o 
   0  -3   9       79.86       32.84     54.16 o 
   1  -3   9     1056.12     1250.31    346.97 o 
   2  -3   9      142.54      227.87     60.46 o 
   3  -3   9       21.38       52.07     45.65 o 
   4  -3   9      540.13      832.94    130.13 o 
   5  -3   9       82.47      182.14     57.92 o 
   6  -3   9        0.23      -24.73     77.04 o 
  -7  -2   9      107.43      181.12     88.29 o 
  -6  -2   9      291.91      289.95     77.02 o 
  -5  -2   9      186.13      117.90     30.61 o 
  -4  -2   9      781.97      787.37     52.16 o 
  -3  -2   9     1325.62     1280.38    108.99 o 
  -2  -2   9      106.64       97.21     31.33 o 
  -1  -2   9      454.95      402.46     71.57 o 
   0  -2   9      560.23      370.80    222.75 o 
   1  -2   9        7.99       18.85     41.20 o 
   2  -2   9      413.08      534.45    101.05 o 
   3  -2   9      577.33      756.75    264.31 o 
   4  -2   9       45.95       49.25     42.74 o 
   5  -2   9      173.79      239.47     79.36 o 
   6  -2   9      111.58      176.13     51.34 o 
  -7  -1   9       12.49       23.19     29.81 o 
  -6  -1   9       80.88      114.36     37.15 o 
  -5  -1   9      847.69      989.44     64.91 o 
  -4  -1   9       14.45       28.10     29.90 o 
  -3  -1   9      652.21      781.66     97.11 o 
  -2  -1   9      284.99      274.52     46.69 o 
  -1  -1   9        0.26        0.49     30.47 o 
   0  -1   9      539.27      674.85    202.79 o 
   1  -1   9     1163.81     1257.75    440.75 o 
   2  -1   9        2.56       -2.43     39.28 o 
   3  -1   9      104.79      156.40     66.11 o 
   4  -1   9      331.25      358.84     50.38 o 
   5  -1   9       12.07      -17.20     49.93 o 
   6  -1   9       77.49      233.77    212.84 o 
  -7   0   9      110.69       85.36     81.73 o 
  -6   0   9       33.58       93.73     79.22 o 
  -5   0   9       85.29       86.20     76.99 o 
  -4   0   9      778.10      980.05     77.52 o 
  -3   0   9      358.71      405.60     94.84 o 
  -2   0   9      520.66      807.09     87.79 o 
  -1   0   9     1060.00     1121.03    120.63 o 
   0   0   9      192.43      187.75     51.00 o 
   1   0   9      401.47      314.77     98.98 o 
   2   0   9      580.26      701.46     77.26 o 
   3   0   9       11.33       31.70     33.44 o 
   4   0   9      456.55      695.13    162.40 o 
   5   0   9      116.16      170.51    179.51 o 
  -7   1   9      225.05      132.50     95.40 o 
  -6   1   9      124.20      293.18    107.68 o 
  -5   1   9       62.84       -9.48     76.71 o 
  -4   1   9      101.77      116.32     92.33 o 
  -3   1   9      465.91      310.76    103.21 o 
  -2   1   9      255.74      239.06     88.71 o 
  -1   1   9      136.63       68.10     44.24 o 
   0   1   9     1417.20     1491.48    136.12 o 
   1   1   9      434.51      348.22     48.62 o 
   2   1   9      110.54       48.44     46.51 o 
   3   1   9      125.35      131.00     75.04 o 
   4   1   9        0.44       37.39     69.66 o 
   5   1   9      112.26        3.37     65.80 o 
  -7   2   9       67.10       -1.12     81.18 o 
  -6   2   9        1.37      -12.27     82.85 o 
  -5   2   9      497.12      -14.78     86.20 o 
  -4   2   9      499.72      861.41    151.75 o 
  -3   2   9        3.07       34.31     79.50 o 
  -2   2   9      354.96      259.71     98.19 o 
  -1   2   9      145.84       42.40     42.93 o 
   0   2   9      158.60       71.37     42.35 o 
   1   2   9      282.54      158.60     67.75 o 
   2   2   9       76.71       64.70     36.07 o 
   3   2   9        0.64       26.52     30.78 o 
   4   2   9      286.25      201.96     89.96 o 
   5   2   9      118.09      124.06     89.81 o 
  -6   3   9      167.09      -11.16     92.33 o 
  -5   3   9        3.03       -4.18     85.08 o 
  -4   3   9      407.70      525.83    141.15 o 
  -3   3   9      363.06      430.71    123.58 o 
  -2   3   9       10.42       39.89     77.55 o 
  -1   3   9       92.67       20.95     30.44 o 
   0   3   9      273.94      194.96     47.67 o 
   1   3   9      488.05      283.95     53.82 o 
   2   3   9      399.03      244.53     47.71 o 
   3   3   9      165.07       63.51     39.14 o 
   4   3   9       94.27       49.03     66.82 o 
  -6   4   9       28.32        2.51     90.94 o 
  -5   4   9      204.43       -8.09     58.86 o 
  -4   4   9       98.24      105.45    107.40 o 
  -3   4   9      144.70      238.51     71.97 o 
  -2   4   9      130.69      270.59    106.84 o 
  -1   4   9      104.19       53.67     31.24 o 
   0   4   9      253.51      207.27     48.86 o 
   1   4   9      787.05      741.91    117.01 o 
   2   4   9       70.72       58.22     36.54 o 
   3   4   9       44.35       49.83     32.43 o 
  -2   5   9       59.77      176.86    106.28 o 
  -1   5   9      466.73      801.91     67.61 o 
   0   5   9        2.03       -5.15     38.32 o 
   1   5   9      375.71      249.48     52.77 o 
   2   5   9       85.72       58.54     38.68 o 
  -3   6   9      184.49      311.87     88.71 o 
   0   6   9       78.75       84.32     71.27 o 
  -1  -9  10       32.34       -5.65     55.26 o 
   0  -9  10        2.86       68.02     77.91 o 
  -3  -8  10      175.27      177.85     78.65 o 
  -2  -8  10        2.24       39.69     51.83 o 
  -1  -8  10      545.54      632.99     96.46 o 
   0  -8  10      158.52      164.85     76.32 o 
   1  -8  10        7.49       31.68     67.04 o 
   2  -8  10      167.93      339.03     68.15 o 
   3  -8  10        6.58       31.91     59.81 o 
  -4  -7  10       24.99       23.54     71.58 o 
  -3  -7  10      161.90      152.54     68.00 o 
  -2  -7  10      255.94      209.03     70.92 o 
  -1  -7  10        1.74       10.78     54.54 o 
   0  -7  10      609.66      802.87    259.33 o 
   1  -7  10       96.29      222.92    119.34 o 
   2  -7  10        1.62      -12.87     67.93 o 
   3  -7  10      197.23      288.60     91.34 o 
   4  -7  10      100.77      282.94    167.02 o 
  -5  -6  10      265.93      315.48    132.22 o 
  -4  -6  10      712.72      725.44    258.17 o 
  -3  -6  10       20.82       -4.95     51.17 o 
  -2  -6  10      328.21      285.41    105.34 o 
  -1  -6  10      194.33      184.10     68.92 o 
   0  -6  10        7.64      -68.27     73.10 o 
   1  -6  10      301.77      323.77    104.32 o 
   2  -6  10      588.68      840.69    132.73 o 
   3  -6  10        2.12       64.05     61.28 o 
   4  -6  10      114.32      280.82     80.97 o 
  -6  -5  10      161.73      211.42     86.34 o 
  -5  -5  10       27.57       21.44     44.35 o 
  -4  -5  10      458.16      408.13    127.30 o 
  -3  -5  10      537.00      610.46    191.36 o 
  -2  -5  10       24.44       21.83     47.65 o 
  -1  -5  10       99.22      131.47     61.66 o 
   0  -5  10     1139.90     1155.87    348.45 o 
   1  -5  10        1.06       18.17     54.62 o 
   2  -5  10      330.48      434.12    110.94 o 
   3  -5  10       71.01      105.34     68.75 o 
   4  -5  10       41.33      139.12     63.13 o 
   5  -5  10       57.95      180.71     65.77 o 
  -6  -4  10       35.15      -13.54     45.67 o 
  -5  -4  10      398.48      338.61    103.30 o 
  -4  -4  10        9.38       20.24     38.44 o 
  -3  -4  10      220.47      121.69     54.19 o 
  -2  -4  10      399.35      370.39    102.78 o 
  -1  -4  10        3.87       13.89     47.61 o 
   0  -4  10       65.74      101.89     61.90 o 
   1  -4  10      495.52      726.64    205.40 o 
   2  -4  10      116.04      112.21     62.14 o 
   3  -4  10      192.79      253.65     69.52 o 
   4  -4  10      125.33      174.14     64.04 o 
   5  -4  10        0.72        5.35     46.32 o 
  -6  -3  10       12.97       19.98     21.59 o 
  -5  -3  10        0.39       17.54     24.26 o 
  -4  -3  10      815.81      622.30    143.13 o 
  -3  -3  10      420.46      576.83    241.16 o 
  -2  -3  10      140.53      107.02     36.03 o 
  -1  -3  10      601.59      641.56    183.50 o 
   0  -3  10       24.60       20.34     47.67 o 
   1  -3  10      252.11      287.53     81.38 o 
   2  -3  10      704.85     1235.91    248.90 o 
   3  -3  10        0.52       14.03     45.56 o 
   4  -3  10       53.63      178.58    247.43 o 
   5  -3  10      142.55      206.54     77.82 o 
  -7  -2  10        5.35       -5.30     62.49 o 
  -6  -2  10      127.49      157.86     50.69 o 
  -5  -2  10      297.86      325.18     53.35 o 
  -4  -2  10      107.74       74.15     32.95 o 
  -3  -2  10     1013.54     1123.39     90.07 o 
  -2  -2  10      271.19      248.28     72.31 o 
  -1  -2  10       39.88       38.43     31.57 o 
   0  -2  10      546.91      606.81    174.52 o 
   1  -2  10      113.09      152.25     39.01 o 
   2  -2  10      153.27      131.74     60.47 o 
   3  -2  10      826.26     1163.85    482.59 o 
   4  -2  10        7.44      122.38    131.11 o 
   5  -2  10       20.44       30.77    106.56 o 
  -7  -1  10      206.79      130.27     80.34 o 
  -6  -1  10        5.70       -6.83     30.43 o 
  -5  -1  10      250.72      332.03     71.96 o 
  -4  -1  10      175.13      169.36     63.90 o 
  -3  -1  10       75.10       82.09     29.82 o 
  -2  -1  10      295.16      281.56     56.04 o 
  -1  -1  10      170.53      194.30     80.78 o 
   0  -1  10       10.64      -10.93     35.20 o 
   1  -1  10      638.79      856.09    363.62 o 
   2  -1  10      634.04      735.62    272.26 o 
   3  -1  10        1.37       -2.03     40.94 o 
   4  -1  10      378.94      449.23    148.96 o 
   5  -1  10        6.46       60.30     40.67 o 
  -7   0  10       24.50       19.25     73.92 o 
  -6   0  10      168.79       83.13     85.08 o 
  -5   0  10       27.87       53.28     46.31 o 
  -4   0  10      296.20      376.03     63.60 o 
  -3   0  10      714.67      992.27    101.04 o 
  -2   0  10      156.62      102.98     55.93 o 
  -1   0  10      522.90      135.49    122.67 o 
   0   0  10      664.11      705.64    195.37 o 
   1   0  10        4.70        1.01     25.62 o 
   2   0  10      582.88      110.51     84.94 o 
   3   0  10       17.48      -14.94     32.32 o 
   4   0  10       70.40       78.26     68.28 o 
   5   0  10      141.22      136.98    125.67 o 
  -7   1  10       95.91       35.43     87.03 o 
  -6   1  10        6.03      -47.14     87.31 o 
  -5   1  10      313.03      439.91     76.71 o 
  -4   1  10       11.03      -68.07     52.72 o 
  -3   1  10      323.12      217.86     98.75 o 
  -2   1  10      670.57      776.33    125.25 o 
  -1   1  10       44.77      -22.02     17.55 o 
   0   1  10      366.40      287.63     70.10 o 
   1   1  10       95.33       36.61     35.02 o 
   2   1  10        3.00       -0.20     31.38 o 
   3   1  10      186.54      117.21    114.37 o 
   4   1  10       81.49       13.53     64.74 o 
  -6   2  10        1.10       -4.74     85.36 o 
  -5   2  10       84.59       -3.63     84.24 o 
  -4   2  10      351.89      495.15     83.97 o 
  -3   2  10       43.84      122.18     96.24 o 
  -2   2  10      306.24      155.66     90.10 o 
  -1   2  10      132.06       55.85     36.81 o 
   0   2  10        5.22       34.87     30.02 o 
   1   2  10      145.94       49.56     70.51 o 
   2   2  10      469.57      305.24    117.94 o 
   3   2  10       35.02      -20.58     53.57 o 
   4   2  10      129.51      157.78    153.43 o 
  -6   3  10       52.60        4.18     91.22 o 
  -5   3  10       57.28      -13.67     95.12 o 
  -4   3  10      158.81       60.53    101.54 o 
  -3   3  10      392.63      526.11    133.90 o 
  -2   3  10      139.19      188.85     99.03 o 
  -1   3  10      168.18       55.94    100.28 o 
   0   3  10      608.82      712.12    236.75 o 
   1   3  10        7.07        6.29     30.95 o 
   2   3  10      103.28       52.68     38.42 o 
   3   3  10      109.96       20.07     41.17 o 
  -5   4  10      184.82       -5.86    100.42 o 
  -4   4  10        0.25       12.83     94.84 o 
  -3   4  10        7.79      171.28    110.75 o 
  -2   4  10      130.54      206.15     66.39 o 
  -1   4  10       43.14       19.53     72.53 o 
   0   4  10        4.13        2.24     27.86 o 
   1   4  10      548.10      384.02     65.91 o 
   2   4  10       31.29      -11.63     32.96 o 
  -4   5  10      184.81      179.37    129.44 o 
  -3   5  10      119.51      148.96    117.44 o 
   0   5  10        4.18       13.11     66.67 o 
  -2  -8  11       67.12       70.45     73.45 o 
  -1  -8  11      310.71      308.31     68.87 o 
   0  -8  11      102.38      191.65     82.16 o 
   1  -8  11       11.09       55.40     51.20 o 
  -3  -7  11        0.19       38.37     66.18 o 
  -2  -7  11      446.43      444.68     81.76 o 
  -1  -7  11        0.81       71.60     61.41 o 
   0  -7  11       45.51      -10.67     63.63 o 
   1  -7  11      120.82      258.91    121.91 o 
   2  -7  11       64.79      162.33     74.06 o 
  -4  -6  11      329.99      184.10     66.89 o 
  -3  -6  11       89.25      127.71     62.21 o 
  -2  -6  11       16.21      -15.21     51.94 o 
  -1  -6  11      358.73      386.04    142.95 o 
   0  -6  11       24.01      125.22     65.51 o 
   1  -6  11       36.51      142.64     71.08 o 
   2  -6  11      328.06      507.39     93.82 o 
   3  -6  11       81.56      236.69    162.83 o 
  -5  -5  11       81.31       79.31     60.18 o 
  -4  -5  11       35.67        6.01     38.25 o 
  -3  -5  11      241.32      253.94    106.49 o 
  -2  -5  11      417.64      332.04    132.57 o 
  -1  -5  11      170.60      197.72     82.27 o 
   0  -5  11      914.05     1223.87    352.86 o 
   1  -5  11      104.66      136.49     69.24 o 
   2  -5  11        5.04       34.68     59.63 o 
   3  -5  11      156.57      373.74    138.85 o 
   4  -5  11        1.75       21.60     54.70 o 
  -5  -4  11      241.35      106.35     59.16 o 
  -4  -4  11      148.67      132.61     47.69 o 
  -3  -4  11       13.66       15.06     36.89 o 
  -2  -4  11      421.79      458.03    164.45 o 
  -1  -4  11      157.04      189.25     55.39 o 
   0  -4  11      117.19       63.56     58.20 o 
   1  -4  11      853.35     1195.83    386.08 o 
   2  -4  11      153.84      231.42     74.99 o 
   3  -4  11       17.30      -21.61    188.14 o 
   4  -4  11      160.60      176.16    198.20 o 
  -6  -3  11      127.92      179.88     62.65 o 
  -5  -3  11       75.99       14.17     26.34 o 
  -4  -3  11      752.35      285.80    225.26 o 
  -3  -3  11      604.30      433.30    119.38 o 
  -2  -3  11      103.19       87.00     40.39 o 
  -1  -3  11      587.67      655.38    177.55 o 
   0  -3  11        0.92        8.79     45.02 o 
   1  -3  11        3.11       -8.89     46.29 o 
   2  -3  11      466.71      539.08    163.69 o 
   3  -3  11      105.14      168.30     93.03 o 
   4  -3  11        3.92      -45.81    151.33 o 
  -6  -2  11      107.45      124.56     64.88 o 
  -5  -2  11      113.90      103.92     40.32 o 
  -4  -2  11        0.31        6.98     11.27 o 
  -3  -2  11      307.98      328.82     43.33 o 
  -2  -2  11      355.10      523.00     83.63 o 
  -1  -2  11       11.05       -5.36     25.85 o 
   0  -2  11       89.92      103.99     53.30 o 
   1  -2  11      374.70      590.31    344.23 o 
   2  -2  11       25.83       44.00     57.28 o 
   3  -2  11      233.05      244.87     67.02 o 
   4  -2  11       45.58      116.11     52.49 o 
  -6  -1  11       16.20       99.87     76.43 o 
  -5  -1  11       24.42       -9.84     50.25 o 
  -4  -1  11      253.91      366.14     75.24 o 
  -3  -1  11       18.04       27.02     51.53 o 
  -2  -1  11      100.05       81.25     66.81 o 
  -1  -1  11      420.19      354.51    172.67 o 
   0  -1  11       24.96        1.98     33.86 o 
   1  -1  11       72.25      103.59     68.97 o 
   2  -1  11      598.54      849.91    317.59 o 
   3  -1  11       23.09       13.92     45.71 o 
   4  -1  11       96.50       74.40     49.25 o 
  -6   0  11      238.62      195.83     94.01 o 
  -5   0  11      117.62      236.28     98.47 o 
  -4   0  11      110.97      194.43     92.89 o 
  -3   0  11      622.50      861.47     99.77 o 
  -2   0  11      155.24      107.86    101.12 o 
  -1   0  11      105.44       56.06     37.08 o 
   0   0  11      355.81      319.85     67.04 o 
   1   0  11       39.99       29.95     38.25 o 
   2   0  11      326.12      342.28    152.08 o 
   3   0  11      111.35       94.35     47.90 o 
   4   0  11        6.67       25.78     72.56 o 
  -6   1  11        0.04      116.88     95.40 o 
  -5   1  11       71.82      230.98    104.33 o 
  -4   1  11      146.26      137.25     95.40 o 
  -3   1  11       24.37       17.30     73.92 o 
  -2   1  11      779.24      821.52    138.64 o 
  -1   1  11       89.11       46.96     25.16 o 
   0   1  11       31.52       41.09     37.08 o 
   1   1  11      122.55       53.55     84.49 o 
   2   1  11       86.30       73.15    116.46 o 
   3   1  11      139.87       60.47    103.35 o 
  -5   2  11        7.62       52.16     94.57 o 
  -4   2  11      226.94       70.30     96.24 o 
  -3   2  11      119.68       21.20     80.06 o 
  -2   2  11       49.49        5.58     74.20 o 
  -1   2  11       51.30       22.87     73.64 o 
   0   2  11       28.93       36.97     35.94 o 
   1   2  11        0.08       48.30     41.96 o 
   2   2  11      383.65      275.17    179.40 o 
  -4   3  11        0.86       23.71     58.86 o 
  -3   3  11       89.64       77.27     99.31 o 
  -2   3  11      146.73      242.41    110.19 o 
  -1   3  11      177.43       99.59     53.28 o 
   0   3  11      179.66      102.30     38.08 o 
   1   3  11       98.90       66.34     50.31 o 
  -3   4  11        4.14      -29.01     93.45 o 
  -2   4  11       86.50      285.65    115.77 o 
  -1   4  11      277.99       52.44     84.52 o 
   0   4  11        4.86       35.71     69.74 o 
  -2  -7  12      334.73      238.26     80.11 o 
  -1  -7  12       86.69      164.27    104.01 o 
   0  -7  12       10.57      -44.05     64.36 o 
  -3  -6  12      143.17       92.99     53.23 o 
  -2  -6  12       12.38       56.10     68.48 o 
  -1  -6  12      244.66      273.44    104.33 o 
   0  -6  12      153.49      204.89     80.12 o 
   1  -6  12       37.18      105.66     78.43 o 
   2  -6  12       79.61      135.31     53.79 o 
  -4  -5  12       23.13       -2.61     35.26 o 
  -3  -5  12       33.24      -23.51     38.38 o 
  -2  -5  12      511.57      859.29    259.57 o 
  -1  -5  12        0.69       24.78     48.69 o 
   0  -5  12      134.51      155.39     66.21 o 
   1  -5  12       89.90      116.04     51.76 o 
   2  -5  12        1.88        2.79     94.48 o 
  -5  -4  12       46.17       66.82     51.38 o 
  -4  -4  12       87.49       79.74     41.35 o 
  -3  -4  12       97.60       49.15     44.99 o 
  -2  -4  12        1.46       -2.87     33.03 o 
  -1  -4  12      348.21      294.64    151.41 o 
   0  -4  12       92.16       77.42     58.54 o 
   1  -4  12      282.28      181.43    165.14 o 
   2  -4  12      156.66      235.92     98.51 o 
   3  -4  12       37.54      110.13     66.12 o 
  -5  -3  12      104.73       78.11    115.21 o 
  -4  -3  12       57.21       12.30     22.84 o 
  -3  -3  12      507.59      887.23    188.85 o 
  -2  -3  12      202.35      386.62     91.27 o 
  -1  -3  12      276.52      334.11     77.22 o 
   0  -3  12      110.47      154.63     92.07 o 
   1  -3  12       29.86       59.28     55.74 o 
   2  -3  12       70.98       96.49     71.65 o 
   3  -3  12      186.72      435.74    237.25 o 
  -5  -2  12      130.68      262.15     74.30 o 
  -4  -2  12      100.97       67.73     40.45 o 
  -3  -2  12       42.36       15.35     18.00 o 
  -2  -2  12      339.62      276.74    114.86 o 
  -1  -2  12       39.51       -0.22     50.26 o 
   0  -2  12       44.03       98.10     67.26 o 
   1  -2  12      524.22      724.91    152.03 o 
   2  -2  12       49.17      104.94     82.85 o 
   3  -2  12        3.60      -39.96     94.01 o 
  -5  -1  12       12.84       -5.86     62.21 o 
  -4  -1  12       74.24       57.49     40.84 o 
  -3  -1  12       93.22       84.00     82.57 o 
  -2  -1  12       11.66       -0.19     49.23 o 
  -1  -1  12      318.32      160.15    102.58 o 
   0  -1  12      174.91       31.23     96.06 o 
   1  -1  12        5.24       30.56     66.38 o 
   2  -1  12      415.05      499.15     98.44 o 
   3  -1  12       73.28       70.58     92.18 o 
  -5   0  12       73.28      151.75     91.22 o 
  -4   0  12       16.82       50.49     47.98 o 
  -3   0  12      292.14      281.94    186.62 o 
  -2   0  12      481.21      435.71    242.83 o 
  -1   0  12        2.12       -3.01     22.00 o 
   0   0  12       85.84       92.47     38.98 o 
   1   0  12       18.09       55.69     64.70 o 
   2   0  12       22.19       -1.37    113.68 o 
  -4   1  12      231.23       32.92     88.43 o 
  -3   1  12        2.26       -1.95     74.20 o 
  -2   1  12      201.68       45.47     88.15 o 
  -1   1  12       83.33        1.95     78.39 o 
   0   1  12        0.79       24.07     34.15 o 
   1   1  12       83.22       23.75     43.84 o 
   2   1  12      143.48       90.52     91.78 o 
  -4   2  12       38.50       28.17     93.17 o 
  -3   2  12      137.60       37.10     90.38 o 
  -2   2  12       13.48      -12.27     82.01 o 
  -1   2  12       96.29        4.74     81.18 o 
   0   2  12      170.12      147.29    110.75 o 
   1   2  12       32.73       44.96     40.60 o 
  -2   3  12      320.14       53.56     98.47 o 
  -1   3  12        0.08      109.91     97.08 o 
  -2  -5  13      349.77      328.04    130.25 o 
  -1  -5  13      107.76      107.48     93.94 o 
   0  -5  13        7.11       37.90     59.01 o 
  -3  -4  13      170.87      105.82     86.83 o 
  -2  -4  13      132.98       55.50     61.87 o 
  -1  -4  13      438.51      695.06    105.23 o 
   0  -4  13       75.04       79.50     43.94 o 
   1  -4  13       14.62      -22.70     53.19 o 
  -3  -3  13      246.98      250.50    140.59 o 
  -2  -3  13       13.24        1.53     37.43 o 
  -1  -3  13        7.67       11.42     39.34 o 
   0  -3  13      190.89      251.81    104.37 o 
   1  -3  13       74.37       89.82     80.48 o 
  -4  -2  13       53.89      122.38     47.16 o 
  -3  -2  13       14.49       24.92     35.64 o 
  -2  -2  13       64.00       23.67     46.45 o 
  -1  -2  13      258.87      314.18    261.80 o 
   0  -2  13       10.36       71.20     69.27 o 
   1  -2  13      133.07      138.83    272.40 o 
  -4  -1  13        4.55       23.38     58.49 o 
  -3  -1  13      275.67      506.98    368.22 o 
  -2  -1  13       68.84       58.92     91.08 o 
  -1  -1  13       46.89       88.67    137.53 o 
   0  -1  13      206.02      200.34    186.48 o 
   1  -1  13       12.48       97.00     41.41 o 
  -3   0  13       41.27       28.17     76.15 o 
  -2   0  13      238.88      244.54    180.76 o 
  -1   0  13       58.16       84.26     73.64 o 
   0   0  13       94.21       72.95    152.59 o 
  -2   1  13        8.84        3.35     83.69 o 
  -1   1  13      104.96       10.60     83.41 o 
                                                 
